# Supplementary material for: Helicobacter zhangjianzhongii sp. nov., isolated from dog feces
Source: Front Genet. 2023 Sep 26;14:1240581. doi: 10.3389/fgene.2023.1240581 (PMC10562538; doi:10.3389/fgene.2023.1240581)
Supplement: Supplementary file 1 [file Table2.XLSX]

## Sheet: Sheet2
	XJK30-2	CPD2-1	H. canis	A. butzleri	H. acinonychis	H. ailurogastricus	H. anatolicus	H. anseris	H. apodemus	H. aurati	H. baculiformis	H. bilis	H. bizzozeronii	H. brantae	H. burdigaliensis	H. canadensis	H. cetorum	H. cholecystus	H. cinaedi	H. colisuis	H. cynogastricus	H. didelphidarum	H. enhydrae	H. equorum	H. felis	H. fennelliae	H. ganmani	H. heilmannii	H. hepaticus	H. himalayensis	H. jaachi	H. japonicus	H. kayseriensis	H. labacensis	H. labetoulli	H. macacae	H. magdeburgensis	H. marmotae	H. mehlei	H. mesocricetorum	H. monodelphidis	H. muridarum	H. mustelae	H. pametensis	H. pullorum	H. pylori	H. rappini	H. rodentium	H. saguini
XJK30-2	1	0.919	0.294	0.281	0.297	0.204	0.189	0.19	0.269	0.228	0.198	0.323	0.214	0.227	0.221	0.253	0.242	0.193	0.27	0.236	0.235	0.255	0.203	0.197	0.22	0.191	0.204	0.197	0.186	0.203	0.191	0.203	0.195	0.203	0.288	0.211	0.264	0.193	0.211	0.226	0.214	0.282	0.241	0.202	0.191	0.274	0.344	0.232	0.245
CPD2-1	0.991547	1	0.299	0.28	0.297	0.205	0.189	0.19	0.244	0.228	0.198	0.334	0.214	0.227	0.221	0.253	0.242	0.189	0.268	0.236	0.235	0.255	0.198	0.194	0.22	0.193	0.211	0.198	0.186	0.21	0.188	0.203	0.202	0.203	0.29	0.207	0.264	0.183	0.211	0.234	0.214	0.286	0.242	0.202	0.191	0.274	0.333	0.232	0.25
H. canis	0.852511	0.855731	1	0.263	0.281	0.18	0.199	0.204	0.245	0.236	0.201	0.384	0.203	0.235	0.213	0.283	0.252	0.192	0.288	0.19	0.233	0.286	0.198	0.191	0.219	0.194	0.233	0.183	0.2	0.215	0.204	0.207	0.195	0.207	0.258	0.203	0.29	0.214	0.209	0.254	0.202	0.273	0.205	0.219	0.243	0.297	0.397	0.231	0.23
A. butzleri	0.646056	0.646176	0.642925	1	0.253	0.246	0.198	0.209	0.28	0.277	0.264	0.267	0.256	0.255	0.257	0.232	0.258	0.241	0.269	0.223	0.252	0.23	0.25	0.253	0.251	0.244	0.218	0.275	0.246	0.282	0.249	0.27	0.261	0.26	0.282	0.281	0.291	0.264	0.248	0.275	0.253	0.279	0.263	0.256	0.206	0.256	0.239	0.25	0.291
H. acinonychis	0.658771	0.659081	0.660572	0.634314	1	0.23	0.277	0.252	0.256	0.363	0.241	0.384	0.223	0.273	0.242	0.201	0.251	0.296	0.326	0.188	0.232	0.351	0.304	0.273	0.187	0.186	0.305	0.287	0.281	0.37	0.286	0.246	0.264	0.234	0.267	0.278	0.288	0.219	0.27	0.242	0.291	0.366	0.258	0.33	0.193	0.367	0.385	0.191	0.373
H. ailurogastricus	0.655362	0.655701	0.654712	0.613022	0.669821	1	0.242	0.275	0.324	0.275	0.183	0.321	0.195	0.218	0.31	0.338	0.304	0.244	0.249	0.321	0.21	0.302	0.211	0.238	0.201	0.191	0.317	0.25	0.237	0.271	0.218	0.206	0.172	0.185	0.301	0.383	0.227	0.295	0.197	0.349	0.264	0.27	0.227	0.263	0.348	0.238	0.302	0.324	0.312
H. anatolicus	0.660968	0.66818	0.666673	0.661772	0.661214	0.641025	1	0.173	0.231	0.219	0.206	0.226	0.206	0.191	0.212	0.206	0.209	0.186	0.208	0.199	0.222	0.201	0.188	0.183	0.216	0.181	0.181	0.313	0.18	0.222	0.181	0.189	0.213	0.266	0.188	0.259	0.199	0.186	0.207	0.212	0.214	0.277	0.194	0.21	0.208	0.279	0.205	0.209	0.215
H. anseris	0.661254	0.661606	0.663974	0.654576	0.655242	0.639247	0.717684	1	0.238	0.232	0.224	0.243	0.231	0.212	0.188	0.2	0.244	0.181	0.193	0.187	0.241	0.264	0.184	0.18	0.219	0.186	0.2	0.334	0.181	0.214	0.18	0.179	0.197	0.303	0.183	0.199	0.188	0.182	0.228	0.19	0.183	0.216	0.194	0.193	0.19	0.312	0.193	0.225	0.322
H. apodemus	0.669835	0.669821	0.668661	0.656545	0.654809	0.644793	0.673747	0.675128	1	0.301	0.335	0.329	0.274	0.288	0.193	0.188	0.281	0.226	0.256	0.184	0.331	0.277	0.286	0.277	0.334	0.227	0.2	0.359	0.261	0.26	0.199	0.289	0.311	0.326	0.253	0.312	0.244	0.227	0.26	0.311	0.208	0.355	0.319	0.24	0.187	0.332	0.388	0.2	0.389
H. aurati	0.663807	0.664218	0.667901	0.643442	0.657593	0.642548	0.671683	0.669504	0.671267	1	0.262	0.24	0.287	0.228	0.191	0.253	0.363	0.192	0.271	0.246	0.299	0.217	0.306	0.235	0.252	0.222	0.252	0.272	0.207	0.286	0.243	0.248	0.189	0.287	0.257	0.292	0.239	0.21	0.283	0.607	0.193	0.197	0.259	0.277	0.238	0.367	0.244	0.261	0.257
H. baculiformis	0.655271	0.65432	0.650475	0.617424	0.66517	0.707797	0.645486	0.645473	0.645256	0.64692	1	0.348	0.189	0.243	0.296	0.333	0.236	0.228	0.372	0.357	0.201	0.202	0.243	0.294	0.207	0.187	0.315	0.182	0.219	0.245	0.223	0.23	0.232	0.232	0.244	0.366	0.228	0.221	0.21	0.322	0.265	0.304	0.223	0.25	0.302	0.219	0.314	0.318	0.3
H. bilis	0.703226	0.703406	0.704776	0.655238	0.663512	0.655475	0.678283	0.678087	0.678524	0.708481	0.658776	1	0.328	0.34	0.206	0.307	0.249	0.308	0.388	0.362	0.356	0.218	0.262	0.247	0.352	0.244	0.219	0.336	0.265	0.254	0.218	0.238	0.31	0.315	0.355	0.262	0.497	0.253	0.342	0.233	0.225	0.248	0.263	0.39	0.324	0.241	0.66	0.211	0.213
H. bizzozeronii	0.655337	0.654521	0.654923	0.620897	0.672156	0.730522	0.647116	0.645722	0.643788	0.647733	0.724682	0.652186	1	0.235	0.245	0.269	0.206	0.218	0.247	0.239	0.206	0.322	0.239	0.232	0.201	0.19	0.249	0.192	0.244	0.266	0.206	0.226	0.171	0.2	0.23	0.403	0.23	0.273	0.398	0.206	0.232	0.307	0.206	0.244	0.244	0.213	0.322	0.233	0.305
H. brantae	0.668481	0.669784	0.667119	0.642957	0.65329	0.644704	0.666379	0.676632	0.661043	0.659348	0.641987	0.668141	0.642029	1	0.205	0.196	0.207	0.199	0.201	0.187	0.27	0.233	0.182	0.197	0.253	0.186	0.221	0.214	0.194	0.214	0.187	0.189	0.18	0.236	0.187	0.234	0.19	0.185	0.236	0.253	0.267	0.25	0.199	0.183	0.191	0.286	0.306	0.194	0.277
H. burdigaliensis	0.669086	0.669609	0.668239	0.658592	0.656261	0.639202	0.675861	0.674012	0.716452	0.669163	0.643025	0.674165	0.644997	0.669886	1	0.198	0.319	0.185	0.25	0.195	0.275	0.321	0.188	0.185	0.225	0.202	0.184	0.353	0.196	0.215	0.202	0.199	0.237	0.289	0.198	0.294	0.199	0.199	0.207	0.182	0.192	0.249	0.207	0.218	0.184	0.33	0.195	0.184	0.221
H. canadensis	0.671388	0.670749	0.670399	0.661951	0.660683	0.645368	0.677005	0.674099	0.729068	0.678227	0.652765	0.676242	0.64537	0.671869	0.725904	1	0.211	0.224	0.243	0.411	0.34	0.299	0.225	0.339	0.336	0.208	0.186	0.343	0.214	0.224	0.247	0.225	0.243	0.309	0.217	0.286	0.234	0.249	0.263	0.187	0.206	0.312	0.292	0.299	0.211	0.207	0.23	0.186	0.271
H. cetorum	0.658745	0.658228	0.658811	0.641081	0.82117	0.665324	0.667277	0.665747	0.659578	0.66287	0.664458	0.665843	0.666393	0.659128	0.661694	0.664563	1	0.268	0.217	0.196	0.24	0.22	0.223	0.323	0.195	0.189	0.196	0.36	0.198	0.412	0.231	0.293	0.286	0.227	0.307	0.322	0.217	0.225	0.239	0.249	0.328	0.381	0.221	0.279	0.207	0.247	0.214	0.183	0.408
H. cholecystus	0.661665	0.661579	0.661129	0.649669	0.649483	0.638889	0.67297	0.675191	0.674057	0.661231	0.643248	0.668839	0.641275	0.746504	0.667688	0.672513	0.654802	1	0.209	0.193	0.27	0.205	0.187	0.204	0.249	0.18	0.202	0.238	0.197	0.252	0.185	0.205	0.182	0.244	0.187	0.247	0.192	0.196	0.238	0.194	0.224	0.285	0.199	0.19	0.201	0.333	0.242	0.193	0.262
H. cinaedi	0.720104	0.717888	0.724186	0.640819	0.660518	0.652978	0.673573	0.671845	0.672151	0.672796	0.652068	0.752335	0.654981	0.67787	0.675435	0.67686	0.661278	0.673884	1	0.211	0.352	0.218	0.212	0.249	0.222	0.489	0.203	0.303	0.198	0.193	0.187	0.196	0.211	0.343	0.362	0.212	0.566	0.187	0.239	0.196	0.235	0.313	0.2	0.203	0.208	0.312	0.379	0.204	0.259
H. colisuis	0.668536	0.670484	0.669012	0.660055	0.657458	0.640545	0.669472	0.669597	0.727437	0.668659	0.642737	0.676434	0.646607	0.665282	0.721334	0.903327	0.662701	0.671173	0.677006	1	0.369	0.236	0.214	0.32	0.37	0.185	0.189	0.342	0.205	0.237	0.226	0.217	0.207	0.316	0.234	0.281	0.21	0.219	0.233	0.184	0.183	0.279	0.26	0.27	0.207	0.193	0.268	0.192	0.423
H. cynogastricus	0.658485	0.658218	0.657422	0.632347	0.671969	0.717435	0.652812	0.653756	0.652152	0.657873	0.753551	0.65925	0.728616	0.652727	0.654292	0.652027	0.67133	0.651152	0.6567	0.653572	1	0.331	0.241	0.32	0.299	0.21	0.328	0.201	0.243	0.297	0.245	0.251	0.205	0.206	0.251	0.397	0.253	0.252	0.199	0.315	0.234	0.32	0.241	0.27	0.331	0.221	0.33	0.264	0.328
H. didelphidarum	0.668297	0.667909	0.668698	0.656766	0.659321	0.644021	0.679174	0.676685	0.675848	0.715965	0.647035	0.722192	0.647486	0.669599	0.678197	0.678837	0.666201	0.67139	0.679589	0.678137	0.649655	1	0.28	0.205	0.286	0.262	0.193	0.277	0.201	0.309	0.272	0.239	0.188	0.31	0.249	0.255	0.208	0.21	0.313	0.292	0.496	0.21	0.205	0.295	0.372	0.308	0.222	0.237	0.236
H. enhydrae	0.674762	0.674296	0.670622	0.638846	0.656319	0.651211	0.669615	0.669308	0.663089	0.669036	0.653167	0.672065	0.651447	0.693776	0.666857	0.66745	0.657228	0.68621	0.671187	0.666997	0.650995	0.67086	1	0.204	0.237	0.188	0.284	0.238	0.196	0.234	0.198	0.207	0.187	0.235	0.199	0.247	0.219	0.224	0.223	0.228	0.32	0.319	0.209	0.185	0.242	0.342	0.228	0.249	0.311
H. equorum	0.681546	0.681164	0.679165	0.638953	0.655481	0.646584	0.675219	0.672282	0.672873	0.670073	0.647729	0.680427	0.646545	0.669688	0.674498	0.690586	0.659419	0.673315	0.700783	0.693845	0.650791	0.677449	0.671106	1	0.254	0.194	0.214	0.267	0.193	0.186	0.183	0.196	0.193	0.264	0.225	0.197	0.214	0.184	0.227	0.247	0.197	0.271	0.191	0.215	0.223	0.257	0.252	0.184	0.275
H. felis	0.656105	0.655886	0.655158	0.622504	0.666556	0.71834	0.647749	0.64604	0.645335	0.645328	0.759944	0.652446	0.725923	0.647949	0.643797	0.646732	0.663387	0.643844	0.653017	0.645812	0.8511	0.647035	0.647372	0.649101	1	0.216	0.318	0.2	0.234	0.279	0.229	0.225	0.237	0.211	0.236	0.39	0.196	0.235	0.198	0.3	0.258	0.312	0.231	0.276	0.336	0.198	0.32	0.302	0.32
H. fennelliae	0.705413	0.705871	0.700672	0.644108	0.660268	0.653894	0.671044	0.671126	0.667419	0.672755	0.653063	0.702351	0.657084	0.675841	0.673144	0.677033	0.664401	0.671254	0.758586	0.674884	0.654052	0.682751	0.671069	0.686851	0.65559	1	0.176	0.193	0.252	0.204	0.195	0.26	0.182	0.189	0.249	0.197	0.278	0.196	0.192	0.223	0.205	0.274	0.184	0.191	0.188	0.189	0.256	0.199	0.196
H. ganmani	0.669727	0.670555	0.667528	0.647626	0.654133	0.646704	0.669723	0.665749	0.716673	0.674421	0.649107	0.670725	0.648715	0.665609	0.70981	0.721911	0.6584	0.668458	0.67438	0.720752	0.651007	0.674174	0.667791	0.673942	0.648955	0.66717	1	0.25	0.306	0.188	0.2	0.281	0.266	0.314	0.197	0.234	0.188	0.205	0.242	0.191	0.192	0.301	0.26	0.269	0.186	0.276	0.21	0.237	0.235
H. heilmannii	0.651077	0.651033	0.648746	0.618113	0.664277	0.821361	0.637421	0.635644	0.637728	0.639577	0.70204	0.648687	0.723864	0.638169	0.634178	0.633873	0.658724	0.637152	0.647841	0.6332	0.706332	0.640604	0.640233	0.641741	0.708665	0.644738	0.639773	1	0.219	0.266	0.222	0.222	0.22	0.181	0.222	0.363	0.226	0.288	0.201	0.371	0.272	0.302	0.225	0.26	0.361	0.237	0.291	0.346	0.296
H. hepaticus	0.68442	0.684059	0.681008	0.648812	0.654625	0.641672	0.675636	0.673292	0.686472	0.674829	0.648017	0.691826	0.646999	0.672063	0.67773	0.680472	0.659883	0.675845	0.747653	0.677414	0.647669	0.682561	0.669006	0.69313	0.647553	0.679438	0.699359	0.639999	1	0.193	0.187	0.23	0.19	0.242	0.191	0.286	0.195	0.187	0.223	0.207	0.194	0.267	0.188	0.196	0.186	0.198	0.242	0.254	0.337
H. himalayensis	0.681609	0.682428	0.68064	0.634896	0.658088	0.651985	0.670327	0.668172	0.674145	0.670101	0.655637	0.684741	0.653656	0.668011	0.673909	0.675334	0.659508	0.664169	0.692674	0.675817	0.654748	0.67373	0.67085	0.708073	0.653985	0.691183	0.677959	0.650048	0.689932	1	0.193	0.191	0.252	0.266	0.196	0.196	0.189	0.202	0.261	0.238	0.224	0.238	0.263	0.277	0.255	0.33	0.207	0.207	0.21
H. jaachi	0.679586	0.67884	0.679017	0.632168	0.65703	0.651257	0.66982	0.66729	0.666419	0.667658	0.651317	0.682855	0.652549	0.668834	0.668122	0.667726	0.657659	0.665135	0.739869	0.66687	0.654709	0.675204	0.665259	0.684996	0.653212	0.674427	0.669361	0.651128	0.745797	0.6903	1	0.185	0.196	0.221	0.185	0.204	0.188	0.183	0.209	0.2	0.237	0.259	0.187	0.206	0.206	0.305	0.198	0.185	0.233
H. japonicus	0.67686	0.676704	0.67871	0.645405	0.653289	0.640281	0.675701	0.673319	0.690032	0.677447	0.64531	0.690764	0.64515	0.671148	0.676828	0.677694	0.657136	0.676037	0.745703	0.676023	0.648192	0.678803	0.66976	0.690692	0.646837	0.696292	0.690448	0.638181	0.794863	0.692255	0.737853	1	0.193	0.215	0.188	0.271	0.191	0.189	0.208	0.195	0.21	0.27	0.197	0.195	0.189	0.247	0.203	0.309	0.331
H. kayseriensis	0.664445	0.662688	0.665296	0.652656	0.656004	0.642526	0.671907	0.67178	0.668292	0.663597	0.644651	0.679419	0.645839	0.699278	0.66436	0.67494	0.661361	0.698228	0.671825	0.670925	0.651627	0.668644	0.691253	0.666978	0.646499	0.671007	0.669053	0.636459	0.668717	0.664276	0.66268	0.668971	1	0.21	0.199	0.248	0.194	0.198	0.212	0.204	0.235	0.272	0.209	0.184	0.188	0.28	0.23	0.215	0.308
H. labacensis	0.653086	0.65314	0.652309	0.622177	0.67065	0.716494	0.644767	0.640108	0.64567	0.648424	0.788405	0.652039	0.737021	0.644083	0.64528	0.644134	0.662687	0.640224	0.650568	0.643823	0.755801	0.646701	0.648564	0.648168	0.762237	0.6491	0.64652	0.710881	0.646382	0.655066	0.652906	0.643101	0.643367	1	0.239	0.376	0.238	0.238	0.199	0.303	0.237	0.305	0.215	0.242	0.322	0.209	0.279	0.316	0.277
H. labetoulli	0.708445	0.70871	0.700053	0.641586	0.656536	0.64883	0.669981	0.670351	0.672874	0.670112	0.648994	0.728474	0.649133	0.671679	0.676165	0.675461	0.659097	0.669005	0.886978	0.674843	0.649218	0.677782	0.66998	0.700351	0.651403	0.68122	0.672641	0.649023	0.748061	0.693467	0.740344	0.742719	0.668743	0.647135	1	0.207	0.353	0.187	0.223	0.202	0.242	0.273	0.191	0.201	0.198	0.267	0.333	0.202	0.268
H. macacae	0.715548	0.715569	0.71188	0.637965	0.662774	0.659434	0.671114	0.66847	0.667123	0.667443	0.654851	0.677469	0.65665	0.673917	0.673307	0.67454	0.664167	0.666562	0.686286	0.671103	0.659321	0.669399	0.670757	0.686302	0.659874	0.70623	0.673692	0.660161	0.683306	0.688896	0.685172	0.683026	0.66863	0.657881	0.685685	1	0.204	0.262	0.373	0.238	0.266	0.325	0.268	0.271	0.259	0.338	0.211	0.212	0.289
H. magdeburgensis	0.707144	0.706831	0.708213	0.639207	0.657109	0.649061	0.667838	0.667805	0.668842	0.6698	0.649881	0.758516	0.652035	0.672665	0.671446	0.673166	0.657346	0.668271	0.943219	0.674246	0.652027	0.676972	0.669295	0.69302	0.654869	0.68716	0.671823	0.64936	0.749855	0.692848	0.741214	0.743608	0.668973	0.651285	0.883669	0.682275	1	0.186	0.227	0.189	0.22	0.263	0.198	0.198	0.212	0.288	0.384	0.19	0.243
H. marmotae	0.676655	0.676704	0.676806	0.635301	0.655037	0.647745	0.668976	0.666591	0.66852	0.676156	0.649091	0.683329	0.650541	0.667956	0.668354	0.668952	0.65896	0.668767	0.728449	0.667205	0.650899	0.675205	0.666137	0.68313	0.650559	0.67264	0.669198	0.645612	0.739749	0.684665	0.73187	0.746617	0.664438	0.648773	0.729269	0.675066	0.732097	1	0.257	0.222	0.222	0.228	0.191	0.201	0.197	0.262	0.224	0.209	0.24
H. mehlei	0.653421	0.652996	0.65292	0.621759	0.668632	0.728539	0.646859	0.642459	0.643228	0.648193	0.727039	0.651463	0.898332	0.645821	0.644371	0.645061	0.66611	0.642091	0.653574	0.646144	0.723359	0.646604	0.646344	0.650233	0.727237	0.650313	0.648565	0.71949	0.649872	0.653699	0.652697	0.647777	0.642789	0.734026	0.650826	0.652763	0.651002	0.649676	1	0.245	0.227	0.3	0.208	0.241	0.242	0.227	0.309	0.232	0.304
H. mesocricetorum	0.665513	0.665808	0.662402	0.651904	0.652886	0.640672	0.668039	0.667932	0.861143	0.699809	0.642573	0.670769	0.643385	0.662527	0.714043	0.727691	0.657371	0.665839	0.670054	0.726111	0.646445	0.675934	0.659712	0.672074	0.646531	0.664065	0.715078	0.640069	0.675963	0.673865	0.666601	0.679572	0.663589	0.644971	0.669868	0.667289	0.669731	0.67199	0.644298	1	0.194	0.284	0.254	0.29	0.185	0.263	0.186	0.19	0.321
H. monodelphidis	0.65817	0.65822	0.659408	0.645058	0.647116	0.641056	0.663018	0.661665	0.673095	0.664158	0.64547	0.664162	0.643678	0.653294	0.669996	0.673091	0.652074	0.659005	0.661766	0.672869	0.645854	0.727507	0.653726	0.664535	0.644139	0.660106	0.670679	0.639033	0.667439	0.663657	0.660475	0.669044	0.658464	0.641517	0.663861	0.661088	0.664887	0.663255	0.644366	0.67246	1	0.248	0.231	0.259	0.194	0.308	0.202	0.235	0.298
H. muridarum	0.667812	0.66928	0.6671	0.647732	0.653715	0.640593	0.672054	0.671376	0.686717	0.737827	0.646725	0.706743	0.645331	0.658971	0.670233	0.671985	0.658078	0.669157	0.675929	0.669934	0.6482	0.709806	0.664865	0.669928	0.64467	0.666531	0.674629	0.639846	0.684142	0.676098	0.669095	0.691749	0.663918	0.645245	0.675712	0.667829	0.675464	0.675549	0.64706	0.678113	0.665777	1	0.321	0.343	0.279	0.378	0.225	0.276	0.257
H. mustelae	0.668004	0.668246	0.667724	0.636834	0.65916	0.654797	0.701577	0.684327	0.662356	0.661508	0.656593	0.66788	0.654063	0.667175	0.661923	0.662646	0.664047	0.665443	0.670258	0.662291	0.65702	0.667908	0.667657	0.669182	0.656154	0.665214	0.662205	0.651177	0.66703	0.671621	0.668719	0.667236	0.669591	0.656276	0.669611	0.671746	0.669534	0.666875	0.656531	0.662612	0.655075	0.662207	1	0.193	0.253	0.27	0.227	0.254	0.343
H. pametensis	0.667404	0.667239	0.670135	0.646832	0.652077	0.651124	0.671803	0.674248	0.659873	0.665245	0.64964	0.672786	0.649336	0.703456	0.663429	0.665765	0.656208	0.696133	0.671661	0.664536	0.651023	0.668193	0.694278	0.670058	0.648505	0.664337	0.665002	0.644354	0.669859	0.672138	0.664476	0.669944	0.744998	0.644805	0.66907	0.671247	0.668934	0.663931	0.648921	0.661008	0.65949	0.664967	0.672718	1	0.275	0.355	0.263	0.292	0.309
H. pullorum	0.666854	0.666879	0.66566	0.650901	0.651619	0.641926	0.670159	0.670328	0.727139	0.664859	0.644365	0.667152	0.644628	0.668283	0.724106	0.784587	0.656425	0.667571	0.670854	0.780558	0.642967	0.672456	0.668567	0.677272	0.644417	0.670656	0.723597	0.640513	0.672758	0.671741	0.664504	0.673956	0.667718	0.643174	0.668173	0.669329	0.668552	0.665896	0.644505	0.728359	0.668771	0.665207	0.657607	0.662439	1	0.197	0.256	0.189	0.327
H. pylori	0.658402	0.658416	0.65877	0.634023	0.889372	0.672795	0.657918	0.656669	0.652995	0.659423	0.668029	0.658198	0.675714	0.655279	0.657882	0.655611	0.818428	0.65165	0.657344	0.656081	0.669043	0.656955	0.652774	0.6571	0.670728	0.657986	0.652091	0.668318	0.655017	0.656369	0.658416	0.655061	0.655946	0.669978	0.655528	0.667988	0.654485	0.654317	0.673263	0.650958	0.646889	0.657985	0.657177	0.652553	0.655379	1	0.274	0.294	0.384
H. rappini	0.70965	0.710686	0.709103	0.64926	0.657611	0.649852	0.674312	0.675517	0.670024	0.707574	0.65287	0.960398	0.654151	0.670011	0.673258	0.674962	0.666552	0.670435	0.748208	0.672677	0.651696	0.71982	0.674774	0.693499	0.651768	0.693075	0.670345	0.64637	0.689841	0.678	0.680966	0.687875	0.667734	0.650856	0.734234	0.672866	0.740248	0.68455	0.652291	0.669666	0.669274	0.708795	0.667717	0.668471	0.672205	0.656177	1	0.179	0.212
H. rodentium	0.668596	0.668725	0.668099	0.642508	0.648575	0.646597	0.667259	0.66554	0.719121	0.667665	0.650059	0.673192	0.648379	0.661582	0.711368	0.723283	0.654184	0.666949	0.674049	0.721419	0.647238	0.670913	0.664248	0.671506	0.648628	0.66807	0.80864	0.645765	0.68569	0.674093	0.668301	0.693652	0.663423	0.648925	0.674821	0.669976	0.674149	0.667405	0.647035	0.716369	0.675898	0.674154	0.656121	0.661347	0.723557	0.646624	0.671301	1	0.376
H. saguini	0.683366	0.683152	0.677463	0.644174	0.661248	0.653956	0.665508	0.666736	0.664775	0.68954	0.656953	0.707334	0.652951	0.662907	0.669393	0.663681	0.663596	0.664695	0.676562	0.667135	0.653656	0.707499	0.670914	0.675567	0.652321	0.677751	0.66823	0.653593	0.672345	0.673963	0.692201	0.671664	0.664124	0.653806	0.676829	0.677759	0.677041	0.671991	0.654317	0.665388	0.663565	0.688815	0.665451	0.660978	0.666445	0.660798	0.706046	0.670719	1
H. salomonis	0.654624	0.654198	0.657273	0.62187	0.665788	0.709253	0.648641	0.645196	0.644675	0.651136	0.784369	0.654553	0.728999	0.648039	0.646725	0.648059	0.664192	0.646402	0.653573	0.646457	0.766347	0.651075	0.65069	0.653083	0.77541	0.650189	0.651091	0.704123	0.648983	0.657573	0.652877	0.648539	0.64541	0.784963	0.651806	0.659871	0.652911	0.652025	0.723796	0.645538	0.644708	0.648019	0.654588	0.648598	0.645659	0.66638	0.653869	0.649053	0.657502
H. suis	0.65363	0.652974	0.654368	0.629632	0.672204	0.719864	0.653437	0.655004	0.653133	0.6541	0.708854	0.655066	0.718847	0.649076	0.648494	0.651985	0.672096	0.645795	0.656577	0.650564	0.709676	0.65626	0.647767	0.654766	0.70946	0.654713	0.651128	0.711627	0.653164	0.654633	0.656409	0.65112	0.649175	0.707299	0.653008	0.657972	0.652568	0.65275	0.715981	0.653231	0.64701	0.653445	0.652584	0.647422	0.653222	0.680213	0.656027	0.653122	0.653912
H. trogontum	0.677723	0.67685	0.678942	0.650193	0.655342	0.64157	0.680175	0.677464	0.670393	0.707678	0.649989	0.82991	0.649705	0.667953	0.68543	0.677141	0.660876	0.671938	0.69781	0.678501	0.653075	0.722527	0.665244	0.702393	0.652165	0.683711	0.665844	0.644686	0.688682	0.674325	0.673315	0.686523	0.669055	0.646388	0.690944	0.668592	0.702514	0.678948	0.647521	0.669361	0.671361	0.705144	0.665412	0.663426	0.67443	0.649754	0.828548	0.666335	0.690233
H. turcicus	0.67026	0.669545	0.667189	0.651659	0.650802	0.642095	0.673486	0.668809	0.712612	0.672166	0.644586	0.67278	0.647073	0.667278	0.713463	0.719451	0.6564	0.672482	0.674143	0.718529	0.648355	0.67717	0.665433	0.675599	0.645728	0.673325	0.737159	0.64091	0.674818	0.693231	0.669616	0.680851	0.664033	0.645122	0.67392	0.670697	0.674352	0.67112	0.646719	0.713062	0.670895	0.675725	0.660884	0.66247	0.719758	0.649134	0.671948	0.743855	0.664037
H. typhlonius	0.687261	0.687754	0.686824	0.644065	0.656054	0.648771	0.673426	0.674007	0.677746	0.681598	0.648768	0.695621	0.651223	0.67029	0.673111	0.675389	0.661187	0.670345	0.741838	0.673362	0.651455	0.680844	0.670053	0.690931	0.649993	0.689889	0.702647	0.649022	0.788715	0.694653	0.739632	0.80255	0.671865	0.649398	0.741616	0.685822	0.744713	0.743183	0.651996	0.6719	0.667894	0.689189	0.666182	0.66924	0.673598	0.654504	0.69631	0.694857	0.67906
H. valdiviensis	0.661014	0.661343	0.658461	0.655481	0.655217	0.636248	0.677017	0.674365	0.714425	0.668996	0.641242	0.673106	0.639501	0.667981	0.851504	0.724124	0.659403	0.670179	0.669795	0.722517	0.642424	0.673005	0.661431	0.673887	0.643305	0.667656	0.710808	0.634861	0.674322	0.668521	0.666878	0.677055	0.663547	0.639833	0.669124	0.671055	0.669669	0.665585	0.638335	0.714229	0.669562	0.668373	0.657642	0.659134	0.723259	0.65304	0.67217	0.709348	0.659021
H. vulpis	0.654103	0.653592	0.653241	0.61577	0.668437	0.72045	0.642296	0.639855	0.639631	0.64733	0.843015	0.646074	0.732511	0.643312	0.638018	0.640313	0.663181	0.638152	0.649714	0.63898	0.752921	0.641591	0.646921	0.644058	0.760898	0.64566	0.64164	0.711049	0.643315	0.650641	0.649377	0.640845	0.641498	0.823839	0.64603	0.651637	0.647227	0.648389	0.743971	0.640715	0.636383	0.640602	0.654183	0.64478	0.640453	0.670321	0.647956	0.644018	0.650362
H. winghamensis	0.687958	0.687006	0.686687	0.65776	0.663551	0.64918	0.681756	0.677692	0.715137	0.679335	0.654048	0.693473	0.650564	0.673844	0.718067	0.724605	0.667226	0.678367	0.694202	0.722577	0.655726	0.681775	0.674174	0.683566	0.656605	0.674313	0.73754	0.6492	0.680717	0.684073	0.675022	0.680903	0.676649	0.652383	0.687831	0.679725	0.689853	0.674963	0.656585	0.713383	0.675589	0.678165	0.668652	0.670478	0.724053	0.66222	0.699706	0.7443	0.672734
Note: The sequence used same as in phylogenomic analysis.
[truncated: 8 more columns]
