# Supplementary material for: Helicobacter zhangjianzhongii sp. nov., isolated from dog feces
Source: Front Genet. 2023 Sep 26;14:1240581. doi: 10.3389/fgene.2023.1240581 (PMC10562538; doi:10.3389/fgene.2023.1240581)
Supplement: Supplementary file 4 [file Table1.XLSX]

## Sheet: Sheet1
NO.	Protein	CPD2-1	XJK30-2	H. acinonychis	H. ailurogastricus	H. anatolicus	H. anseris	H. apodemus	H. aurati	H. baculiformis	H. bilis	H. bizzozeronii	H. brantae	H. burdigaliensis	H. canadensis	H. canis	H. cetorum	H. cholecystus	H. cinaedi	H. colisuis	H. cynogastricus	H. didelphidarum	H. enhydrae	H. equorum	H. felis	H. fennelliae	H. ganmani	H. heilmannii	H. hepaticus	H. himalayensis	H. jaachi	H. japonicus	H. kayseriensis	H. labacensis	H. labetoulli	H. macacae	H. magdeburgensis	H. marmotae	H. mehlei	H. mesocricetorum	H. monodelphidis	H. muridarum	H. mustelae	H. pametensis	H. pullorum	H. pylori	H. rappini	H. rodentium	H. saguini
1	Uroporphyrinogen decarboxylase	JJPOMEAN_00001	GDLHNIID_00001	MPPIHGPP_00135	AFPENMNB_00463	DMMEEKLL_00688	LJGNHEPI_00317	KLIEELLH_01709	CNPPMCFC_00434	JNGDAAOP_00677	PHKCACKL_01819	IKFNEICO_00064	MHHLKMJM_00909	KBMPJBAG_00290	LGJLHMCH_01101	IHAGFJKA_01289	CIFGCKGB_00251	BDANEKBP_00678	ICLOJHFC_01065	DKPHPGPK_00934	OHCLPIGC_01188	EEAEKNKN_01091	FEKMDHKN_01177	CMJDOJPE_01100	MDINDCIA_01580	AOACJPKF_00807	OAEFECBH_00274	OEAPKFPM_00347	FEEMCFPK_01837	KNAGIBLK_01035	AJKCGPND_01724	LEAFCHFM_01089	ADCMIGFN_00392	KJAHBHFA_00278	KDOCIAEJ_01554	NLBELCHN_00117	MEPALNDD_01085	AICHPBKO_00435	KPCFGBKH_01402	CKKGLBFI_01514	OFGEIKDA_00239	CEBHAMMP_00304	EGOGMGMA_00862	OEDKLJBL_00029	PJIKHEOI_00919	EDOONBBG_00816	MAMMLDBL_00206	AFMDMMML_00155	PEAAEIBF_02465
2	Type 2 topoisomerase subunit B	JJPOMEAN_00071	GDLHNIID_00070	MPPIHGPP_00517	AFPENMNB_00656	DMMEEKLL_01064	LJGNHEPI_01386	KLIEELLH_01403	CNPPMCFC_01137	JNGDAAOP_00739	PHKCACKL_01512	IKFNEICO_00714	MHHLKMJM_00459	KBMPJBAG_00973	LGJLHMCH_00003	IHAGFJKA_01225	CIFGCKGB_00307	BDANEKBP_00207	ICLOJHFC_02357	DKPHPGPK_01419	OHCLPIGC_00051	EEAEKNKN_01171	FEKMDHKN_00941	CMJDOJPE_00108	MDINDCIA_01382	AOACJPKF_01318	OAEFECBH_01282	OEAPKFPM_01054	FEEMCFPK_01118	KNAGIBLK_00003	AJKCGPND_01865	LEAFCHFM_00542	ADCMIGFN_00696	KJAHBHFA_00580	KDOCIAEJ_00170	NLBELCHN_00034	MEPALNDD_00563	AICHPBKO_01775	KPCFGBKH_00263	CKKGLBFI_00388	OFGEIKDA_01648	CEBHAMMP_00003	EGOGMGMA_00003	OEDKLJBL_01143	PJIKHEOI_00055	EDOONBBG_00710	MAMMLDBL_00004	AFMDMMML_00515	PEAAEIBF_00092
3	Ribonuclease J	JJPOMEAN_00078	GDLHNIID_00077	MPPIHGPP_01276	AFPENMNB_00385	DMMEEKLL_01085	LJGNHEPI_01284	KLIEELLH_01431	CNPPMCFC_01407	JNGDAAOP_01060	PHKCACKL_01825	IKFNEICO_00238	MHHLKMJM_00443	KBMPJBAG_00979	LGJLHMCH_00579	IHAGFJKA_01216	CIFGCKGB_00151	BDANEKBP_00213	ICLOJHFC_02339	DKPHPGPK_00494	OHCLPIGC_00152	EEAEKNKN_00251	FEKMDHKN_00923	CMJDOJPE_00132	MDINDCIA_01153	AOACJPKF_00828	OAEFECBH_01423	OEAPKFPM_00318	FEEMCFPK_01161	KNAGIBLK_01742	AJKCGPND_00011	LEAFCHFM_00539	ADCMIGFN_00739	KJAHBHFA_00449	KDOCIAEJ_02027	NLBELCHN_00046	MEPALNDD_00583	AICHPBKO_01621	KPCFGBKH_00121	CKKGLBFI_00414	OFGEIKDA_01754	CEBHAMMP_00696	EGOGMGMA_00035	OEDKLJBL_00949	PJIKHEOI_01613	EDOONBBG_01614	MAMMLDBL_01946	AFMDMMML_00554	PEAAEIBF_02129
4	putative dual-specificity RNA methyltransferase RlmN	JJPOMEAN_00082	GDLHNIID_00081	MPPIHGPP_01274	AFPENMNB_01459	DMMEEKLL_01090	LJGNHEPI_01291	KLIEELLH_01357	CNPPMCFC_00174	JNGDAAOP_01054	PHKCACKL_00620	IKFNEICO_00230	MHHLKMJM_00242	KBMPJBAG_00965	LGJLHMCH_01618	IHAGFJKA_01212	CIFGCKGB_00153	BDANEKBP_00217	ICLOJHFC_02335	DKPHPGPK_01427	OHCLPIGC_00158	EEAEKNKN_00620	FEKMDHKN_00917	CMJDOJPE_00136	MDINDCIA_01159	AOACJPKF_00832	OAEFECBH_01315	OEAPKFPM_00998	FEEMCFPK_01165	KNAGIBLK_01738	AJKCGPND_00015	LEAFCHFM_00535	ADCMIGFN_00745	KJAHBHFA_00455	KDOCIAEJ_02023	NLBELCHN_00050	MEPALNDD_00587	AICHPBKO_01625	KPCFGBKH_00126	CKKGLBFI_01379	OFGEIKDA_00880	CEBHAMMP_00892	EGOGMGMA_00040	OEDKLJBL_00955	PJIKHEOI_00048	EDOONBBG_01612	MAMMLDBL_00909	AFMDMMML_00543	PEAAEIBF_00533
5	3-hydroxyacyl-[acyl-carrier-protein] dehydratase FabZ	JJPOMEAN_00085	GDLHNIID_00084	MPPIHGPP_01319	AFPENMNB_01465	DMMEEKLL_01093	LJGNHEPI_01293	KLIEELLH_01059	CNPPMCFC_00167	JNGDAAOP_00172	PHKCACKL_00304	IKFNEICO_00219	MHHLKMJM_00245	KBMPJBAG_00669	LGJLHMCH_00256	IHAGFJKA_01209	CIFGCKGB_00981	BDANEKBP_00219	ICLOJHFC_02332	DKPHPGPK_01183	OHCLPIGC_00259	EEAEKNKN_01264	FEKMDHKN_00914	CMJDOJPE_00139	MDINDCIA_00704	AOACJPKF_00835	OAEFECBH_00498	OEAPKFPM_00992	FEEMCFPK_01168	KNAGIBLK_01735	AJKCGPND_00018	LEAFCHFM_00532	ADCMIGFN_00747	KJAHBHFA_01266	KDOCIAEJ_02020	NLBELCHN_00053	MEPALNDD_00590	AICHPBKO_01628	KPCFGBKH_00133	CKKGLBFI_00744	OFGEIKDA_01708	CEBHAMMP_00885	EGOGMGMA_00043	OEDKLJBL_00967	PJIKHEOI_00516	EDOONBBG_01581	MAMMLDBL_01274	AFMDMMML_00284	PEAAEIBF_02419
6	Acyl-[acyl-carrier-protein]--UDP-N-acetylglucosamine O-acyltransferase	JJPOMEAN_00086	GDLHNIID_00085	MPPIHGPP_01318	AFPENMNB_01464	DMMEEKLL_01094	LJGNHEPI_01294	KLIEELLH_01058	CNPPMCFC_00166	JNGDAAOP_00171	PHKCACKL_00303	IKFNEICO_00220	MHHLKMJM_00246	KBMPJBAG_00670	LGJLHMCH_00255	IHAGFJKA_01208	CIFGCKGB_00982	BDANEKBP_00220	ICLOJHFC_02331	DKPHPGPK_01184	OHCLPIGC_00260	EEAEKNKN_01265	FEKMDHKN_00913	CMJDOJPE_00140	MDINDCIA_00705	AOACJPKF_00836	OAEFECBH_00497	OEAPKFPM_00993	FEEMCFPK_01169	KNAGIBLK_01734	AJKCGPND_00019	LEAFCHFM_00531	ADCMIGFN_00748	KJAHBHFA_01265	KDOCIAEJ_02019	NLBELCHN_00054	MEPALNDD_00591	AICHPBKO_01629	KPCFGBKH_00132	CKKGLBFI_00743	OFGEIKDA_01709	CEBHAMMP_00884	EGOGMGMA_00044	OEDKLJBL_00968	PJIKHEOI_00517	EDOONBBG_01580	MAMMLDBL_01275	AFMDMMML_00285	PEAAEIBF_02417
7	ATP-dependent Clp protease ATP-binding subunit ClpX	JJPOMEAN_00087	GDLHNIID_00086	MPPIHGPP_01317	AFPENMNB_01463	DMMEEKLL_01095	LJGNHEPI_01295	KLIEELLH_01056	CNPPMCFC_00165	JNGDAAOP_00170	PHKCACKL_00302	IKFNEICO_00222	MHHLKMJM_00247	KBMPJBAG_00671	LGJLHMCH_00254	IHAGFJKA_01207	CIFGCKGB_00983	BDANEKBP_00221	ICLOJHFC_02330	DKPHPGPK_01185	OHCLPIGC_00261	EEAEKNKN_01266	FEKMDHKN_00912	CMJDOJPE_00141	MDINDCIA_00706	AOACJPKF_00837	OAEFECBH_00496	OEAPKFPM_00994	FEEMCFPK_01170	KNAGIBLK_01733	AJKCGPND_00020	LEAFCHFM_00530	ADCMIGFN_00749	KJAHBHFA_01264	KDOCIAEJ_02018	NLBELCHN_00056	MEPALNDD_00592	AICHPBKO_01630	KPCFGBKH_00131	CKKGLBFI_00742	OFGEIKDA_01710	CEBHAMMP_00883	EGOGMGMA_00045	OEDKLJBL_00969	PJIKHEOI_00518	EDOONBBG_01579	MAMMLDBL_01276	AFMDMMML_00286	PEAAEIBF_02416
8	Cell shape-determining protein MreB	JJPOMEAN_00088	GDLHNIID_00087	MPPIHGPP_01316	AFPENMNB_01462	DMMEEKLL_01096	LJGNHEPI_01296	KLIEELLH_01055	CNPPMCFC_00164	JNGDAAOP_00169	PHKCACKL_00301	IKFNEICO_00223	MHHLKMJM_00248	KBMPJBAG_00672	LGJLHMCH_00253	IHAGFJKA_01206	CIFGCKGB_00984	BDANEKBP_00222	ICLOJHFC_02329	DKPHPGPK_01186	OHCLPIGC_00262	EEAEKNKN_01267	FEKMDHKN_00911	CMJDOJPE_00142	MDINDCIA_00707	AOACJPKF_00838	OAEFECBH_00495	OEAPKFPM_00995	FEEMCFPK_01171	KNAGIBLK_01743	AJKCGPND_00021	LEAFCHFM_00529	ADCMIGFN_00750	KJAHBHFA_01263	KDOCIAEJ_02017	NLBELCHN_00057	MEPALNDD_00593	AICHPBKO_01631	KPCFGBKH_00130	CKKGLBFI_00741	OFGEIKDA_01711	CEBHAMMP_00882	EGOGMGMA_00046	OEDKLJBL_00970	PJIKHEOI_00519	EDOONBBG_01578	MAMMLDBL_01277	AFMDMMML_00287	PEAAEIBF_00609
9	Phospho-N-acetylmuramoyl-pentapeptide-transferase	JJPOMEAN_00149	GDLHNIID_00150	MPPIHGPP_00509	AFPENMNB_00552	DMMEEKLL_00952	LJGNHEPI_00133	KLIEELLH_01400	CNPPMCFC_00508	JNGDAAOP_01281	PHKCACKL_00203	IKFNEICO_01645	MHHLKMJM_01297	KBMPJBAG_01760	LGJLHMCH_01386	IHAGFJKA_01145	CIFGCKGB_00316	BDANEKBP_00942	ICLOJHFC_00032	DKPHPGPK_00347	OHCLPIGC_00739	EEAEKNKN_01811	FEKMDHKN_01141	CMJDOJPE_01500	MDINDCIA_00892	AOACJPKF_00557	OAEFECBH_00927	OEAPKFPM_01276	FEEMCFPK_01156	KNAGIBLK_01281	AJKCGPND_00005	LEAFCHFM_00429	ADCMIGFN_00835	KJAHBHFA_01376	KDOCIAEJ_00177	NLBELCHN_01960	MEPALNDD_00527	AICHPBKO_00692	KPCFGBKH_00902	CKKGLBFI_00385	OFGEIKDA_00815	CEBHAMMP_01032	EGOGMGMA_00178	OEDKLJBL_00572	PJIKHEOI_01205	EDOONBBG_00701	MAMMLDBL_00401	AFMDMMML_01203	PEAAEIBF_00585
10	putative HIT-like protein	JJPOMEAN_00164	GDLHNIID_00166	MPPIHGPP_00943	AFPENMNB_01519	DMMEEKLL_00993	LJGNHEPI_01027	KLIEELLH_01688	CNPPMCFC_00117	JNGDAAOP_00401	PHKCACKL_01584	IKFNEICO_01053	MHHLKMJM_01285	KBMPJBAG_01195	LGJLHMCH_00653	IHAGFJKA_01132	CIFGCKGB_00539	BDANEKBP_00985	ICLOJHFC_01169	DKPHPGPK_00569	OHCLPIGC_00828	EEAEKNKN_00925	FEKMDHKN_00530	CMJDOJPE_01056	MDINDCIA_01373	AOACJPKF_01177	OAEFECBH_00293	OEAPKFPM_00622	FEEMCFPK_00029	KNAGIBLK_01382	AJKCGPND_00605	LEAFCHFM_01049	ADCMIGFN_01251	KJAHBHFA_01703	KDOCIAEJ_01883	NLBELCHN_00415	MEPALNDD_01030	AICHPBKO_01596	KPCFGBKH_01023	CKKGLBFI_00222	OFGEIKDA_00901	CEBHAMMP_00757	EGOGMGMA_00093	OEDKLJBL_00491	PJIKHEOI_01561	EDOONBBG_01232	MAMMLDBL_01327	AFMDMMML_00174	PEAAEIBF_00499
11	2,3,4,5-tetrahydropyridine-2,6-dicarboxylate N-succinyltransferase	JJPOMEAN_00173	GDLHNIID_00175	MPPIHGPP_00449	AFPENMNB_00708	DMMEEKLL_00827	LJGNHEPI_00281	KLIEELLH_00778	CNPPMCFC_01214	JNGDAAOP_00380	PHKCACKL_01186	IKFNEICO_00884	MHHLKMJM_01419	KBMPJBAG_01580	LGJLHMCH_01336	IHAGFJKA_01123	CIFGCKGB_01164	BDANEKBP_01316	ICLOJHFC_02162	DKPHPGPK_00305	OHCLPIGC_01023	EEAEKNKN_00177	FEKMDHKN_01299	CMJDOJPE_01590	MDINDCIA_01348	AOACJPKF_01051	OAEFECBH_00434	OEAPKFPM_00779	FEEMCFPK_00725	KNAGIBLK_00198	AJKCGPND_01322	LEAFCHFM_01841	ADCMIGFN_00814	KJAHBHFA_00988	KDOCIAEJ_00866	NLBELCHN_00116	MEPALNDD_01451	AICHPBKO_00257	KPCFGBKH_00643	CKKGLBFI_01017	OFGEIKDA_01192	CEBHAMMP_01365	EGOGMGMA_00805	OEDKLJBL_00553	PJIKHEOI_00939	EDOONBBG_00838	MAMMLDBL_00431	AFMDMMML_01807	PEAAEIBF_00826
12	DEAD-box ATP-dependent RNA helicase RhpA	JJPOMEAN_00216	GDLHNIID_00220	MPPIHGPP_00160	AFPENMNB_00948	DMMEEKLL_01302	LJGNHEPI_00014	KLIEELLH_00104	CNPPMCFC_01074	JNGDAAOP_01259	PHKCACKL_02071	IKFNEICO_01979	MHHLKMJM_00872	KBMPJBAG_00410	LGJLHMCH_00133	IHAGFJKA_00950	CIFGCKGB_01274	BDANEKBP_00457	ICLOJHFC_00977	DKPHPGPK_01300	OHCLPIGC_01290	EEAEKNKN_00929	FEKMDHKN_01261	CMJDOJPE_01008	MDINDCIA_00244	AOACJPKF_01037	OAEFECBH_01544	OEAPKFPM_01202	FEEMCFPK_01732	KNAGIBLK_00846	AJKCGPND_00678	LEAFCHFM_01654	ADCMIGFN_00646	KJAHBHFA_00026	KDOCIAEJ_01994	NLBELCHN_01117	MEPALNDD_01058	AICHPBKO_00971	KPCFGBKH_01557	CKKGLBFI_00495	OFGEIKDA_00036	CEBHAMMP_00828	EGOGMGMA_01323	OEDKLJBL_00867	PJIKHEOI_00184	EDOONBBG_01531	MAMMLDBL_01195	AFMDMMML_01212	PEAAEIBF_00638
13	hypothetical protein	JJPOMEAN_00218	GDLHNIID_00222	MPPIHGPP_00161	AFPENMNB_00950	DMMEEKLL_01304	LJGNHEPI_00016	KLIEELLH_02001	CNPPMCFC_00244	JNGDAAOP_01258	PHKCACKL_01630	IKFNEICO_01981	MHHLKMJM_01216	KBMPJBAG_00474	LGJLHMCH_01359	IHAGFJKA_00948	CIFGCKGB_01275	BDANEKBP_01169	ICLOJHFC_01355	DKPHPGPK_00328	OHCLPIGC_01291	EEAEKNKN_00094	FEKMDHKN_01460	CMJDOJPE_01609	MDINDCIA_00245	AOACJPKF_01035	OAEFECBH_00628	OEAPKFPM_01204	FEEMCFPK_00463	KNAGIBLK_00241	AJKCGPND_01475	LEAFCHFM_00005	ADCMIGFN_00165	KJAHBHFA_00027	KDOCIAEJ_00685	NLBELCHN_01119	MEPALNDD_00780	AICHPBKO_01055	KPCFGBKH_01559	CKKGLBFI_00344	OFGEIKDA_01190	CEBHAMMP_01391	EGOGMGMA_01325	OEDKLJBL_00143	PJIKHEOI_00764	EDOONBBG_01530	MAMMLDBL_00770	AFMDMMML_01330	PEAAEIBF_00423
14	Na(+)/H(+) antiporter NhaA	JJPOMEAN_00222	GDLHNIID_00226	MPPIHGPP_01114	AFPENMNB_00219	DMMEEKLL_00808	LJGNHEPI_00699	KLIEELLH_00750	CNPPMCFC_01458	JNGDAAOP_00468	PHKCACKL_01138	IKFNEICO_00554	MHHLKMJM_00588	KBMPJBAG_00434	LGJLHMCH_00987	IHAGFJKA_00930	CIFGCKGB_00797	BDANEKBP_00257	ICLOJHFC_00705	DKPHPGPK_00085	OHCLPIGC_00642	EEAEKNKN_00239	FEKMDHKN_00509	CMJDOJPE_01020	MDINDCIA_00486	AOACJPKF_01393	OAEFECBH_01125	OEAPKFPM_01071	FEEMCFPK_01615	KNAGIBLK_00954	AJKCGPND_01391	LEAFCHFM_01430	ADCMIGFN_00417	KJAHBHFA_01194	KDOCIAEJ_00530	NLBELCHN_00437	MEPALNDD_01738	AICHPBKO_01526	KPCFGBKH_00044	CKKGLBFI_00702	OFGEIKDA_01288	CEBHAMMP_00613	EGOGMGMA_01027	OEDKLJBL_01186	PJIKHEOI_01714	EDOONBBG_00160	MAMMLDBL_01082	AFMDMMML_01779	PEAAEIBF_02305
15	Sec translocon accessory complex subunit YajC	JJPOMEAN_00223	GDLHNIID_00227	MPPIHGPP_01113	AFPENMNB_00220	DMMEEKLL_00809	LJGNHEPI_00700	KLIEELLH_00744	CNPPMCFC_01457	JNGDAAOP_00467	PHKCACKL_01137	IKFNEICO_00553	MHHLKMJM_00589	KBMPJBAG_00264	LGJLHMCH_00988	IHAGFJKA_00929	CIFGCKGB_00796	BDANEKBP_00256	ICLOJHFC_00706	DKPHPGPK_00084	OHCLPIGC_00643	EEAEKNKN_00240	FEKMDHKN_00508	CMJDOJPE_01021	MDINDCIA_00485	AOACJPKF_01392	OAEFECBH_01122	OEAPKFPM_01072	FEEMCFPK_01616	KNAGIBLK_00875	AJKCGPND_01390	LEAFCHFM_01431	ADCMIGFN_00418	KJAHBHFA_01195	KDOCIAEJ_00529	NLBELCHN_00438	MEPALNDD_01739	AICHPBKO_01525	KPCFGBKH_00042	CKKGLBFI_00699	OFGEIKDA_00914	CEBHAMMP_00614	EGOGMGMA_01026	OEDKLJBL_01187	PJIKHEOI_01659	EDOONBBG_00159	MAMMLDBL_01081	AFMDMMML_01778	PEAAEIBF_00347
16	Protein translocase subunit SecF	JJPOMEAN_00225	GDLHNIID_00229	MPPIHGPP_01111	AFPENMNB_00222	DMMEEKLL_00811	LJGNHEPI_00702	KLIEELLH_00742	CNPPMCFC_01455	JNGDAAOP_00465	PHKCACKL_01135	IKFNEICO_00549	MHHLKMJM_00591	KBMPJBAG_00262	LGJLHMCH_00990	IHAGFJKA_00927	CIFGCKGB_00794	BDANEKBP_00254	ICLOJHFC_00708	DKPHPGPK_00082	OHCLPIGC_00645	EEAEKNKN_00242	FEKMDHKN_00506	CMJDOJPE_01023	MDINDCIA_00483	AOACJPKF_01390	OAEFECBH_01120	OEAPKFPM_01074	FEEMCFPK_01618	KNAGIBLK_00873	AJKCGPND_01388	LEAFCHFM_01433	ADCMIGFN_00420	KJAHBHFA_01197	KDOCIAEJ_00527	NLBELCHN_00440	MEPALNDD_01741	AICHPBKO_01523	KPCFGBKH_00040	CKKGLBFI_00697	OFGEIKDA_00916	CEBHAMMP_00616	EGOGMGMA_01024	OEDKLJBL_01189	PJIKHEOI_01657	EDOONBBG_00157	MAMMLDBL_01079	AFMDMMML_01776	PEAAEIBF_02122
17	Flagellar basal-body rod protein FlgG	JJPOMEAN_00241	GDLHNIID_00245	MPPIHGPP_01152	AFPENMNB_00963	DMMEEKLL_01370	LJGNHEPI_00904	KLIEELLH_01582	CNPPMCFC_00698	JNGDAAOP_00640	PHKCACKL_00139	IKFNEICO_02054	MHHLKMJM_00262	KBMPJBAG_00816	LGJLHMCH_00422	IHAGFJKA_00939	CIFGCKGB_01745	BDANEKBP_00235	ICLOJHFC_00094	DKPHPGPK_01038	OHCLPIGC_00024	EEAEKNKN_01840	FEKMDHKN_00541	CMJDOJPE_00464	MDINDCIA_01091	AOACJPKF_01647	OAEFECBH_00786	OEAPKFPM_01218	FEEMCFPK_01076	KNAGIBLK_00317	AJKCGPND_00003	LEAFCHFM_00380	ADCMIGFN_01234	KJAHBHFA_01683	KDOCIAEJ_00243	NLBELCHN_00500	MEPALNDD_01582	AICHPBKO_01246	KPCFGBKH_01518	CKKGLBFI_00878	OFGEIKDA_00516	CEBHAMMP_00512	EGOGMGMA_00203	OEDKLJBL_01105	PJIKHEOI_00652	EDOONBBG_00191	MAMMLDBL_01738	AFMDMMML_00923	PEAAEIBF_01142
18	GTP cyclohydrolase 1	JJPOMEAN_00261	GDLHNIID_00265	MPPIHGPP_00748	AFPENMNB_00159	DMMEEKLL_01208	LJGNHEPI_01442	KLIEELLH_00617	CNPPMCFC_00209	JNGDAAOP_00900	PHKCACKL_00324	IKFNEICO_00082	MHHLKMJM_00767	KBMPJBAG_01233	LGJLHMCH_00926	IHAGFJKA_00909	CIFGCKGB_01205	BDANEKBP_00653	ICLOJHFC_01133	DKPHPGPK_00143	OHCLPIGC_00452	EEAEKNKN_00814	FEKMDHKN_00256	CMJDOJPE_00943	MDINDCIA_00376	AOACJPKF_01511	OAEFECBH_00115	OEAPKFPM_00087	FEEMCFPK_01679	KNAGIBLK_01272	AJKCGPND_01712	LEAFCHFM_01601	ADCMIGFN_00077	KJAHBHFA_00374	KDOCIAEJ_00070	NLBELCHN_01428	MEPALNDD_00148	AICHPBKO_01003	KPCFGBKH_01410	CKKGLBFI_01090	OFGEIKDA_01041	CEBHAMMP_00844	EGOGMGMA_01262	OEDKLJBL_00229	PJIKHEOI_01029	EDOONBBG_01141	MAMMLDBL_02097	AFMDMMML_00850	PEAAEIBF_01546
19	tRNA-2-methylthio-N(6)-dimethylallyladenosine synthase	JJPOMEAN_00272	GDLHNIID_00276	MPPIHGPP_00272	AFPENMNB_00943	DMMEEKLL_01233	LJGNHEPI_00901	KLIEELLH_01899	CNPPMCFC_00776	JNGDAAOP_00331	PHKCACKL_00921	IKFNEICO_00147	MHHLKMJM_00322	KBMPJBAG_00940	LGJLHMCH_00357	IHAGFJKA_00896	CIFGCKGB_00481	BDANEKBP_00064	ICLOJHFC_02130	DKPHPGPK_01100	OHCLPIGC_01285	EEAEKNKN_01056	FEKMDHKN_00985	CMJDOJPE_00339	MDINDCIA_00239	AOACJPKF_00064	OAEFECBH_00481	OEAPKFPM_01197	FEEMCFPK_01256	KNAGIBLK_00377	AJKCGPND_00799	LEAFCHFM_01504	ADCMIGFN_00788	KJAHBHFA_00021	KDOCIAEJ_01689	NLBELCHN_00706	MEPALNDD_01418	AICHPBKO_01455	KPCFGBKH_00994	CKKGLBFI_00186	OFGEIKDA_00244	CEBHAMMP_01186	EGOGMGMA_00259	OEDKLJBL_01021	PJIKHEOI_00563	EDOONBBG_01506	MAMMLDBL_00288	AFMDMMML_01361	PEAAEIBF_00054
20	Protein translocase subunit SecA	JJPOMEAN_00275	GDLHNIID_00279	MPPIHGPP_00594	AFPENMNB_01287	DMMEEKLL_01408	LJGNHEPI_01511	KLIEELLH_00354	CNPPMCFC_01109	JNGDAAOP_01109	PHKCACKL_01255	IKFNEICO_01476	MHHLKMJM_00837	KBMPJBAG_00107	LGJLHMCH_01102	IHAGFJKA_00893	CIFGCKGB_01134	BDANEKBP_00442	ICLOJHFC_00574	DKPHPGPK_00933	OHCLPIGC_01558	EEAEKNKN_00760	FEKMDHKN_00621	CMJDOJPE_00542	MDINDCIA_00733	AOACJPKF_00088	OAEFECBH_00275	OEAPKFPM_01318	FEEMCFPK_00322	KNAGIBLK_01513	AJKCGPND_01013	LEAFCHFM_00956	ADCMIGFN_01065	KJAHBHFA_00056	KDOCIAEJ_01429	NLBELCHN_01862	MEPALNDD_00741	AICHPBKO_00281	KPCFGBKH_01380	CKKGLBFI_00582	OFGEIKDA_00776	CEBHAMMP_01956	EGOGMGMA_01112	OEDKLJBL_00320	PJIKHEOI_00918	EDOONBBG_01001	MAMMLDBL_01361	AFMDMMML_00156	PEAAEIBF_01707
21	Phospho-2-dehydro-3-deoxyheptonate aldolase	JJPOMEAN_00283	GDLHNIID_00287	MPPIHGPP_01087	AFPENMNB_00969	DMMEEKLL_01438	LJGNHEPI_00288	KLIEELLH_00351	CNPPMCFC_00772	JNGDAAOP_01382	PHKCACKL_02088	IKFNEICO_00782	MHHLKMJM_00020	KBMPJBAG_00110	LGJLHMCH_01097	IHAGFJKA_00885	CIFGCKGB_01576	BDANEKBP_01015	ICLOJHFC_01821	DKPHPGPK_00938	OHCLPIGC_00305	EEAEKNKN_00739	FEKMDHKN_00042	CMJDOJPE_01677	MDINDCIA_00639	AOACJPKF_01338	OAEFECBH_00089	OEAPKFPM_01135	FEEMCFPK_01533	KNAGIBLK_00930	AJKCGPND_00347	LEAFCHFM_00707	ADCMIGFN_00346	KJAHBHFA_00427	KDOCIAEJ_01368	NLBELCHN_01152	MEPALNDD_01493	AICHPBKO_01491	KPCFGBKH_00786	CKKGLBFI_00579	OFGEIKDA_00233	CEBHAMMP_01192	EGOGMGMA_00755	OEDKLJBL_00089	PJIKHEOI_01052	EDOONBBG_00334	MAMMLDBL_00266	AFMDMMML_00826	PEAAEIBF_01773
22	Ferrochelatase	JJPOMEAN_00312	GDLHNIID_00316	MPPIHGPP_00919	AFPENMNB_00005	DMMEEKLL_01309	LJGNHEPI_00021	KLIEELLH_00817	CNPPMCFC_00779	JNGDAAOP_00832	PHKCACKL_00613	IKFNEICO_00206	MHHLKMJM_00640	KBMPJBAG_00275	LGJLHMCH_00555	IHAGFJKA_01508	CIFGCKGB_01528	BDANEKBP_01299	ICLOJHFC_00119	DKPHPGPK_00470	OHCLPIGC_01526	EEAEKNKN_01416	FEKMDHKN_01205	CMJDOJPE_01180	MDINDCIA_00162	AOACJPKF_01018	OAEFECBH_01154	OEAPKFPM_00166	FEEMCFPK_01001	KNAGIBLK_00521	AJKCGPND_01226	LEAFCHFM_00343	ADCMIGFN_01342	KJAHBHFA_00383	KDOCIAEJ_00267	NLBELCHN_01158	MEPALNDD_01561	AICHPBKO_01190	KPCFGBKH_00142	CKKGLBFI_00303	OFGEIKDA_00557	CEBHAMMP_01252	EGOGMGMA_00143	OEDKLJBL_01365	PJIKHEOI_01329	EDOONBBG_01260	MAMMLDBL_00916	AFMDMMML_01038	PEAAEIBF_01450
23	Triosephosphate isomerase	JJPOMEAN_00578	GDLHNIID_00347	MPPIHGPP_01025	AFPENMNB_00685	DMMEEKLL_00929	LJGNHEPI_01473	KLIEELLH_01572	CNPPMCFC_00097	JNGDAAOP_01306	PHKCACKL_01202	IKFNEICO_00975	MHHLKMJM_00329	KBMPJBAG_00524	LGJLHMCH_00487	IHAGFJKA_00992	CIFGCKGB_00064	BDANEKBP_00226	ICLOJHFC_02190	DKPHPGPK_00966	OHCLPIGC_01087	EEAEKNKN_00514	FEKMDHKN_00870	CMJDOJPE_01574	MDINDCIA_01418	AOACJPKF_01040	OAEFECBH_00843	OEAPKFPM_00958	FEEMCFPK_01296	KNAGIBLK_00354	AJKCGPND_00048	LEAFCHFM_00470	ADCMIGFN_00793	KJAHBHFA_01084	KDOCIAEJ_00344	NLBELCHN_00781	MEPALNDD_01972	AICHPBKO_00726	KPCFGBKH_01546	CKKGLBFI_00868	OFGEIKDA_00417	CEBHAMMP_00577	EGOGMGMA_01356	OEDKLJBL_01026	PJIKHEOI_00288	EDOONBBG_00425	MAMMLDBL_01921	AFMDMMML_00869	PEAAEIBF_02027
24	Protein RecA	JJPOMEAN_00573	GDLHNIID_00352	MPPIHGPP_01067	AFPENMNB_00201	DMMEEKLL_01375	LJGNHEPI_01050	KLIEELLH_00096	CNPPMCFC_00634	JNGDAAOP_00706	PHKCACKL_00189	IKFNEICO_00317	MHHLKMJM_01182	KBMPJBAG_00362	LGJLHMCH_00398	IHAGFJKA_01520	CIFGCKGB_00654	BDANEKBP_00379	ICLOJHFC_00260	DKPHPGPK_01062	OHCLPIGC_00718	EEAEKNKN_00849	FEKMDHKN_01450	CMJDOJPE_00747	MDINDCIA_00913	AOACJPKF_01059	OAEFECBH_01391	OEAPKFPM_00043	FEEMCFPK_00639	KNAGIBLK_00517	AJKCGPND_00247	LEAFCHFM_01760	ADCMIGFN_00905	KJAHBHFA_01560	KDOCIAEJ_01235	NLBELCHN_01893	MEPALNDD_00991	AICHPBKO_01271	KPCFGBKH_00170	CKKGLBFI_00503	OFGEIKDA_00088	CEBHAMMP_00281	EGOGMGMA_00199	OEDKLJBL_00641	PJIKHEOI_01188	EDOONBBG_00355	MAMMLDBL_00387	AFMDMMML_00667	PEAAEIBF_01830
25	Enolase	JJPOMEAN_00572	GDLHNIID_00353	MPPIHGPP_01066	AFPENMNB_00400	DMMEEKLL_01376	LJGNHEPI_01049	KLIEELLH_00095	CNPPMCFC_00268	JNGDAAOP_00503	PHKCACKL_00798	IKFNEICO_01743	MHHLKMJM_01181	KBMPJBAG_00361	LGJLHMCH_00399	IHAGFJKA_01521	CIFGCKGB_00653	BDANEKBP_00380	ICLOJHFC_00259	DKPHPGPK_01061	OHCLPIGC_00363	EEAEKNKN_00567	FEKMDHKN_01451	CMJDOJPE_00746	MDINDCIA_00986	AOACJPKF_01060	OAEFECBH_01393	OEAPKFPM_00297	FEEMCFPK_00637	KNAGIBLK_00516	AJKCGPND_00246	LEAFCHFM_01759	ADCMIGFN_00906	KJAHBHFA_00776	KDOCIAEJ_01236	NLBELCHN_01906	MEPALNDD_00990	AICHPBKO_01272	KPCFGBKH_01421	CKKGLBFI_00504	OFGEIKDA_00089	CEBHAMMP_01414	EGOGMGMA_00198	OEDKLJBL_00642	PJIKHEOI_01189	EDOONBBG_00356	MAMMLDBL_01716	AFMDMMML_00665	PEAAEIBF_01415
26	Cysteine--tRNA ligase	JJPOMEAN_00541	GDLHNIID_00381	MPPIHGPP_00901	AFPENMNB_00973	DMMEEKLL_01200	LJGNHEPI_01499	KLIEELLH_01176	CNPPMCFC_00842	JNGDAAOP_01378	PHKCACKL_00959	IKFNEICO_00775	MHHLKMJM_00706	KBMPJBAG_00518	LGJLHMCH_00261	IHAGFJKA_01349	CIFGCKGB_00381	BDANEKBP_00720	ICLOJHFC_01834	DKPHPGPK_01180	OHCLPIGC_00309	EEAEKNKN_01558	FEKMDHKN_00845	CMJDOJPE_00784	MDINDCIA_00643	AOACJPKF_01313	OAEFECBH_00592	OEAPKFPM_00792	FEEMCFPK_00529	KNAGIBLK_00919	AJKCGPND_01415	LEAFCHFM_00720	ADCMIGFN_00538	KJAHBHFA_00431	KDOCIAEJ_01355	NLBELCHN_00136	MEPALNDD_01479	AICHPBKO_01395	KPCFGBKH_00782	CKKGLBFI_00136	OFGEIKDA_01039	CEBHAMMP_00056	EGOGMGMA_01167	OEDKLJBL_00759	PJIKHEOI_00511	EDOONBBG_01094	MAMMLDBL_00853	AFMDMMML_01300	PEAAEIBF_01291
27	hypothetical protein	JJPOMEAN_00537	GDLHNIID_00385	MPPIHGPP_00055	AFPENMNB_00641	DMMEEKLL_00763	LJGNHEPI_00862	KLIEELLH_01560	CNPPMCFC_00748	JNGDAAOP_00730	PHKCACKL_00071	IKFNEICO_00697	MHHLKMJM_01112	KBMPJBAG_00383	LGJLHMCH_01331	IHAGFJKA_01644	CIFGCKGB_01677	BDANEKBP_00097	ICLOJHFC_00471	DKPHPGPK_00300	OHCLPIGC_00042	EEAEKNKN_01616	FEKMDHKN_00903	CMJDOJPE_00761	MDINDCIA_01391	AOACJPKF_00601	OAEFECBH_00459	OEAPKFPM_01039	FEEMCFPK_00571	KNAGIBLK_00993	AJKCGPND_00284	LEAFCHFM_01384	ADCMIGFN_01309	KJAHBHFA_00190	KDOCIAEJ_00826	NLBELCHN_00161	MEPALNDD_01324	AICHPBKO_01083	KPCFGBKH_00250	CKKGLBFI_00856	OFGEIKDA_01056	CEBHAMMP_00357	EGOGMGMA_01123	OEDKLJBL_01290	PJIKHEOI_00944	EDOONBBG_00454	MAMMLDBL_00569	AFMDMMML_00718	PEAAEIBF_00867
28	Cysteine desulfurase IscS	JJPOMEAN_00536	GDLHNIID_00386	MPPIHGPP_00054	AFPENMNB_00642	DMMEEKLL_00764	LJGNHEPI_00861	KLIEELLH_01561	CNPPMCFC_00747	JNGDAAOP_00731	PHKCACKL_00495	IKFNEICO_00698	MHHLKMJM_01113	KBMPJBAG_00382	LGJLHMCH_01332	IHAGFJKA_01646	CIFGCKGB_01676	BDANEKBP_00096	ICLOJHFC_00474	DKPHPGPK_00301	OHCLPIGC_00043	EEAEKNKN_01613	FEKMDHKN_00902	CMJDOJPE_00762	MDINDCIA_01390	AOACJPKF_00599	OAEFECBH_00458	OEAPKFPM_01040	FEEMCFPK_00572	KNAGIBLK_00995	AJKCGPND_00283	LEAFCHFM_01385	ADCMIGFN_01310	KJAHBHFA_00191	KDOCIAEJ_00822	NLBELCHN_00160	MEPALNDD_01323	AICHPBKO_01084	KPCFGBKH_00251	CKKGLBFI_00857	OFGEIKDA_01509	CEBHAMMP_00358	EGOGMGMA_01122	OEDKLJBL_01291	PJIKHEOI_00943	EDOONBBG_00453	MAMMLDBL_00752	AFMDMMML_00719	PEAAEIBF_02109
29	Acetyl-coenzyme A carboxylase carboxyl transferase subunit beta	JJPOMEAN_00503	GDLHNIID_00419	MPPIHGPP_00690	AFPENMNB_00276	DMMEEKLL_00927	LJGNHEPI_00918	KLIEELLH_01793	CNPPMCFC_00223	JNGDAAOP_00862	PHKCACKL_00427	IKFNEICO_00827	MHHLKMJM_01133	KBMPJBAG_01697	LGJLHMCH_00040	IHAGFJKA_01533	CIFGCKGB_00412	BDANEKBP_00353	ICLOJHFC_02262	DKPHPGPK_01384	OHCLPIGC_00497	EEAEKNKN_01455	FEKMDHKN_01051	CMJDOJPE_00200	MDINDCIA_00331	AOACJPKF_00608	OAEFECBH_00236	OEAPKFPM_00103	FEEMCFPK_01221	KNAGIBLK_01651	AJKCGPND_00782	LEAFCHFM_00400	ADCMIGFN_01333	KJAHBHFA_00546	KDOCIAEJ_00412	NLBELCHN_01973	MEPALNDD_00643	AICHPBKO_00661	KPCFGBKH_00817	CKKGLBFI_01334	OFGEIKDA_00403	CEBHAMMP_00858	EGOGMGMA_00147	OEDKLJBL_01374	PJIKHEOI_00111	EDOONBBG_01168	MAMMLDBL_01244	AFMDMMML_00041	PEAAEIBF_00911
30	Flagellar basal-body rod protein FlgC	JJPOMEAN_00474	GDLHNIID_00447	MPPIHGPP_01479	AFPENMNB_00162	DMMEEKLL_01350	LJGNHEPI_00929	KLIEELLH_00190	CNPPMCFC_01501	JNGDAAOP_00903	PHKCACKL_00738	IKFNEICO_00076	MHHLKMJM_01632	KBMPJBAG_00515	LGJLHMCH_00420	IHAGFJKA_01488	CIFGCKGB_00776	BDANEKBP_00713	ICLOJHFC_01189	DKPHPGPK_01040	OHCLPIGC_00449	EEAEKNKN_01203	FEKMDHKN_00419	CMJDOJPE_01203	MDINDCIA_00379	AOACJPKF_00568	OAEFECBH_01661	OEAPKFPM_00084	FEEMCFPK_01389	KNAGIBLK_00445	AJKCGPND_00471	LEAFCHFM_01058	ADCMIGFN_01174	KJAHBHFA_00377	KDOCIAEJ_00505	NLBELCHN_01784	MEPALNDD_01757	AICHPBKO_01605	KPCFGBKH_01407	CKKGLBFI_01135	OFGEIKDA_01584	CEBHAMMP_00178	EGOGMGMA_01266	OEDKLJBL_00342	PJIKHEOI_00654	EDOONBBG_00166	MAMMLDBL_00059	AFMDMMML_01174	PEAAEIBF_00058
31	Serine hydroxymethyltransferase	JJPOMEAN_00469	GDLHNIID_00452	MPPIHGPP_01036	AFPENMNB_00661	DMMEEKLL_00500	LJGNHEPI_00183	KLIEELLH_01828	CNPPMCFC_00820	JNGDAAOP_00787	PHKCACKL_01653	IKFNEICO_01729	MHHLKMJM_01005	KBMPJBAG_00752	LGJLHMCH_01343	IHAGFJKA_01483	CIFGCKGB_00624	BDANEKBP_00724	ICLOJHFC_01119	DKPHPGPK_00312	OHCLPIGC_00987	EEAEKNKN_00785	FEKMDHKN_01412	CMJDOJPE_00547	MDINDCIA_01312	AOACJPKF_00563	OAEFECBH_00325	OEAPKFPM_01059	FEEMCFPK_01635	KNAGIBLK_01552	AJKCGPND_00666	LEAFCHFM_00905	ADCMIGFN_00958	KJAHBHFA_01289	KDOCIAEJ_00057	NLBELCHN_01144	MEPALNDD_00135	AICHPBKO_01662	KPCFGBKH_00579	CKKGLBFI_00946	OFGEIKDA_01656	CEBHAMMP_00037	EGOGMGMA_01136	OEDKLJBL_00890	PJIKHEOI_00932	EDOONBBG_00387	MAMMLDBL_01780	AFMDMMML_00204	PEAAEIBF_01880
32	Elongation factor P--(R)-beta-lysine ligase	JJPOMEAN_00468	GDLHNIID_00453	MPPIHGPP_01037	AFPENMNB_00660	DMMEEKLL_00501	LJGNHEPI_00184	KLIEELLH_01827	CNPPMCFC_00821	JNGDAAOP_00786	PHKCACKL_01654	IKFNEICO_01730	MHHLKMJM_01004	KBMPJBAG_00751	LGJLHMCH_01344	IHAGFJKA_01482	CIFGCKGB_00625	BDANEKBP_00723	ICLOJHFC_01118	DKPHPGPK_00313	OHCLPIGC_00988	EEAEKNKN_00786	FEKMDHKN_01413	CMJDOJPE_00546	MDINDCIA_01313	AOACJPKF_00562	OAEFECBH_00326	OEAPKFPM_01058	FEEMCFPK_01636	KNAGIBLK_01553	AJKCGPND_00667	LEAFCHFM_00904	ADCMIGFN_00957	KJAHBHFA_01288	KDOCIAEJ_00056	NLBELCHN_01145	MEPALNDD_00134	AICHPBKO_01663	KPCFGBKH_00578	CKKGLBFI_00947	OFGEIKDA_01657	CEBHAMMP_00038	EGOGMGMA_01135	OEDKLJBL_00889	PJIKHEOI_00931	EDOONBBG_00386	MAMMLDBL_01779	AFMDMMML_00205	PEAAEIBF_00578
33	Putative 2-hydroxyacid dehydrogenase	JJPOMEAN_00463	GDLHNIID_00458	MPPIHGPP_00064	AFPENMNB_01096	DMMEEKLL_01240	LJGNHEPI_00290	KLIEELLH_01449	CNPPMCFC_01534	JNGDAAOP_01475	PHKCACKL_00191	IKFNEICO_00683	MHHLKMJM_01421	KBMPJBAG_00512	LGJLHMCH_00303	IHAGFJKA_01477	CIFGCKGB_00718	BDANEKBP_01289	ICLOJHFC_01793	DKPHPGPK_01167	OHCLPIGC_00558	EEAEKNKN_01932	FEKMDHKN_00951	CMJDOJPE_00257	MDINDCIA_00272	AOACJPKF_01280	OAEFECBH_01686	OEAPKFPM_00870	FEEMCFPK_00178	KNAGIBLK_01492	AJKCGPND_00449	LEAFCHFM_01396	ADCMIGFN_00881	KJAHBHFA_00861	KDOCIAEJ_01397	NLBELCHN_01914	MEPALNDD_01521	AICHPBKO_01094	KPCFGBKH_00734	CKKGLBFI_00432	OFGEIKDA_00371	CEBHAMMP_01748	EGOGMGMA_00826	OEDKLJBL_00618	PJIKHEOI_00721	EDOONBBG_00299	MAMMLDBL_00389	AFMDMMML_01724	PEAAEIBF_02177
34	Adenylate kinase	JJPOMEAN_00439	GDLHNIID_00482	MPPIHGPP_00529	AFPENMNB_00036	DMMEEKLL_00366	LJGNHEPI_01354	KLIEELLH_00151	CNPPMCFC_00111	JNGDAAOP_00481	PHKCACKL_00073	IKFNEICO_01181	MHHLKMJM_00986	KBMPJBAG_01094	LGJLHMCH_00951	IHAGFJKA_01030	CIFGCKGB_01092	BDANEKBP_00466	ICLOJHFC_00983	DKPHPGPK_00116	OHCLPIGC_00630	EEAEKNKN_00154	FEKMDHKN_01440	CMJDOJPE_01281	MDINDCIA_00498	AOACJPKF_00269	OAEFECBH_00748	OEAPKFPM_00198	FEEMCFPK_01735	KNAGIBLK_00781	AJKCGPND_00707	LEAFCHFM_01084	ADCMIGFN_00967	KJAHBHFA_01182	KDOCIAEJ_01988	NLBELCHN_01807	MEPALNDD_01064	AICHPBKO_00430	KPCFGBKH_00305	CKKGLBFI_01350	OFGEIKDA_00057	CEBHAMMP_00765	EGOGMGMA_00649	OEDKLJBL_00904	PJIKHEOI_00446	EDOONBBG_00829	MAMMLDBL_00571	AFMDMMML_00940	PEAAEIBF_02213
35	Aspartate--tRNA(Asp/Asn) ligase	JJPOMEAN_00438	GDLHNIID_00483	MPPIHGPP_00528	AFPENMNB_00035	DMMEEKLL_00367	LJGNHEPI_01353	KLIEELLH_00150	CNPPMCFC_01483	JNGDAAOP_00480	PHKCACKL_00074	IKFNEICO_01182	MHHLKMJM_00987	KBMPJBAG_01093	LGJLHMCH_00950	IHAGFJKA_01029	CIFGCKGB_01093	BDANEKBP_00465	ICLOJHFC_00985	DKPHPGPK_00117	OHCLPIGC_00631	EEAEKNKN_00153	FEKMDHKN_01439	CMJDOJPE_01280	MDINDCIA_00497	AOACJPKF_00270	OAEFECBH_00749	OEAPKFPM_00197	FEEMCFPK_01764	KNAGIBLK_00780	AJKCGPND_01138	LEAFCHFM_01091	ADCMIGFN_00966	KJAHBHFA_01183	KDOCIAEJ_00029	NLBELCHN_01806	MEPALNDD_00105	AICHPBKO_00877	KPCFGBKH_00306	CKKGLBFI_01349	OFGEIKDA_00058	CEBHAMMP_00201	EGOGMGMA_00650	OEDKLJBL_00903	PJIKHEOI_00447	EDOONBBG_00828	MAMMLDBL_00572	AFMDMMML_00939	PEAAEIBF_00417
36	Nucleoid-associated protein	JJPOMEAN_00420	GDLHNIID_00501	MPPIHGPP_01333	AFPENMNB_00335	DMMEEKLL_00843	LJGNHEPI_00723	KLIEELLH_00015	CNPPMCFC_00197	JNGDAAOP_00144	PHKCACKL_00020	IKFNEICO_01837	MHHLKMJM_00919	KBMPJBAG_00083	LGJLHMCH_01314	IHAGFJKA_00677	CIFGCKGB_00026	BDANEKBP_01003	ICLOJHFC_00549	DKPHPGPK_00689	OHCLPIGC_00614	EEAEKNKN_00717	FEKMDHKN_00062	CMJDOJPE_01691	MDINDCIA_00514	AOACJPKF_01209	OAEFECBH_00686	OEAPKFPM_01475	FEEMCFPK_00337	KNAGIBLK_00472	AJKCGPND_01862	LEAFCHFM_01741	ADCMIGFN_00386	KJAHBHFA_00911	KDOCIAEJ_00723	NLBELCHN_01534	MEPALNDD_01241	AICHPBKO_01797	KPCFGBKH_01132	CKKGLBFI_00377	OFGEIKDA_00070	CEBHAMMP_00499	EGOGMGMA_01003	OEDKLJBL_00035	PJIKHEOI_00964	EDOONBBG_00233	MAMMLDBL_00505	AFMDMMML_01128	PEAAEIBF_01589
37	50S ribosomal protein L20	JJPOMEAN_00406	GDLHNIID_00514	MPPIHGPP_00090	AFPENMNB_00205	DMMEEKLL_00594	LJGNHEPI_00581	KLIEELLH_00833	CNPPMCFC_00087	JNGDAAOP_00701	PHKCACKL_01116	IKFNEICO_00323	MHHLKMJM_00973	KBMPJBAG_00269	LGJLHMCH_00549	IHAGFJKA_00580	CIFGCKGB_00694	BDANEKBP_00679	ICLOJHFC_01335	DKPHPGPK_00464	OHCLPIGC_00714	EEAEKNKN_00728	FEKMDHKN_00432	CMJDOJPE_01259	MDINDCIA_00918	AOACJPKF_01337	OAEFECBH_00562	OEAPKFPM_00038	FEEMCFPK_00458	KNAGIBLK_01119	AJKCGPND_01471	LEAFCHFM_00677	ADCMIGFN_00245	KJAHBHFA_01555	KDOCIAEJ_00689	NLBELCHN_00197	MEPALNDD_00776	AICHPBKO_00812	KPCFGBKH_00177	CKKGLBFI_01431	OFGEIKDA_00281	CEBHAMMP_00731	EGOGMGMA_00818	OEDKLJBL_00468	PJIKHEOI_01335	EDOONBBG_00328	MAMMLDBL_00137	AFMDMMML_01012	PEAAEIBF_01118
38	hypothetical protein	JJPOMEAN_00399	GDLHNIID_00521	MPPIHGPP_01092	AFPENMNB_00051	DMMEEKLL_00750	LJGNHEPI_00664	KLIEELLH_00329	CNPPMCFC_01216	JNGDAAOP_00088	PHKCACKL_01698	IKFNEICO_01358	MHHLKMJM_00105	KBMPJBAG_01557	LGJLHMCH_01200	IHAGFJKA_00612	CIFGCKGB_01443	BDANEKBP_01208	ICLOJHFC_00801	DKPHPGPK_00786	OHCLPIGC_00811	EEAEKNKN_00215	FEKMDHKN_00086	CMJDOJPE_01532	MDINDCIA_00823	AOACJPKF_01298	OAEFECBH_00128	OEAPKFPM_00214	FEEMCFPK_00014	KNAGIBLK_00430	AJKCGPND_00622	LEAFCHFM_00884	ADCMIGFN_00221	KJAHBHFA_01060	KDOCIAEJ_01638	NLBELCHN_00793	MEPALNDD_01688	AICHPBKO_01781	KPCFGBKH_00508	CKKGLBFI_01245	OFGEIKDA_01358	CEBHAMMP_01377	EGOGMGMA_00634	OEDKLJBL_00433	PJIKHEOI_00402	EDOONBBG_01546	MAMMLDBL_00944	AFMDMMML_00097	PEAAEIBF_01895
39	Translation initiation factor IF-3	JJPOMEAN_00392	GDLHNIID_00528	MPPIHGPP_00088	AFPENMNB_00203	DMMEEKLL_00592	LJGNHEPI_00579	KLIEELLH_00835	CNPPMCFC_00085	JNGDAAOP_00703	PHKCACKL_01114	IKFNEICO_00322	MHHLKMJM_00975	KBMPJBAG_00271	LGJLHMCH_00551	IHAGFJKA_01044	CIFGCKGB_00696	BDANEKBP_00681	ICLOJHFC_01333	DKPHPGPK_00466	OHCLPIGC_00716	EEAEKNKN_00730	FEKMDHKN_00434	CMJDOJPE_01261	MDINDCIA_00916	AOACJPKF_01335	OAEFECBH_00564	OEAPKFPM_00040	FEEMCFPK_00456	KNAGIBLK_01129	AJKCGPND_01469	LEAFCHFM_00675	ADCMIGFN_00247	KJAHBHFA_01557	KDOCIAEJ_00691	NLBELCHN_00201	MEPALNDD_00774	AICHPBKO_00814	KPCFGBKH_00175	CKKGLBFI_01433	OFGEIKDA_00259	CEBHAMMP_00733	EGOGMGMA_00816	OEDKLJBL_00470	PJIKHEOI_01333	EDOONBBG_00326	MAMMLDBL_00139	AFMDMMML_01010	PEAAEIBF_01355
40	Threonine--tRNA ligase 2	JJPOMEAN_00391	GDLHNIID_00529	MPPIHGPP_00087	AFPENMNB_00202	DMMEEKLL_00591	LJGNHEPI_00578	KLIEELLH_00836	CNPPMCFC_00084	JNGDAAOP_00704	PHKCACKL_01113	IKFNEICO_00320	MHHLKMJM_00976	KBMPJBAG_00272	LGJLHMCH_00552	IHAGFJKA_01043	CIFGCKGB_00697	BDANEKBP_00682	ICLOJHFC_01332	DKPHPGPK_00467	OHCLPIGC_00717	EEAEKNKN_00731	FEKMDHKN_00435	CMJDOJPE_01262	MDINDCIA_00915	AOACJPKF_01334	OAEFECBH_00565	OEAPKFPM_00041	FEEMCFPK_00455	KNAGIBLK_01130	AJKCGPND_01468	LEAFCHFM_00674	ADCMIGFN_00248	KJAHBHFA_01558	KDOCIAEJ_00692	NLBELCHN_00202	MEPALNDD_00773	AICHPBKO_00815	KPCFGBKH_00173	CKKGLBFI_01434	OFGEIKDA_00260	CEBHAMMP_00734	EGOGMGMA_00815	OEDKLJBL_00471	PJIKHEOI_01332	EDOONBBG_00325	MAMMLDBL_00140	AFMDMMML_01009	PEAAEIBF_01354
41	Holliday junction ATP-dependent DNA helicase RuvB	JJPOMEAN_00384	GDLHNIID_00536	MPPIHGPP_00827	AFPENMNB_00193	DMMEEKLL_00938	LJGNHEPI_00149	KLIEELLH_01752	CNPPMCFC_01467	JNGDAAOP_00591	PHKCACKL_00269	IKFNEICO_00717	MHHLKMJM_01379	KBMPJBAG_01133	LGJLHMCH_00948	IHAGFJKA_01036	CIFGCKGB_01649	BDANEKBP_00081	ICLOJHFC_01823	DKPHPGPK_00121	OHCLPIGC_00392	EEAEKNKN_00713	FEKMDHKN_01131	CMJDOJPE_00711	MDINDCIA_00436	AOACJPKF_00535	OAEFECBH_00240	OEAPKFPM_00051	FEEMCFPK_00518	KNAGIBLK_01087	AJKCGPND_00345	LEAFCHFM_00709	ADCMIGFN_01188	KJAHBHFA_00693	KDOCIAEJ_01366	NLBELCHN_01795	MEPALNDD_01490	AICHPBKO_01383	KPCFGBKH_00264	CKKGLBFI_01188	OFGEIKDA_00954	CEBHAMMP_00604	EGOGMGMA_00193	OEDKLJBL_01253	PJIKHEOI_00449	EDOONBBG_01384	MAMMLDBL_01687	AFMDMMML_00047	PEAAEIBF_01025
42	Endonuclease III	JJPOMEAN_00376	GDLHNIID_00544	MPPIHGPP_00113	AFPENMNB_01032	DMMEEKLL_00235	LJGNHEPI_00419	KLIEELLH_00436	CNPPMCFC_01206	JNGDAAOP_00996	PHKCACKL_00699	IKFNEICO_01456	MHHLKMJM_00047	KBMPJBAG_00777	LGJLHMCH_01029	IHAGFJKA_01449	CIFGCKGB_00269	BDANEKBP_00904	ICLOJHFC_01806	DKPHPGPK_00043	OHCLPIGC_01111	EEAEKNKN_01269	FEKMDHKN_00493	CMJDOJPE_01042	MDINDCIA_00094	AOACJPKF_00918	OAEFECBH_00553	OEAPKFPM_00527	FEEMCFPK_01548	KNAGIBLK_01041	AJKCGPND_00364	LEAFCHFM_00692	ADCMIGFN_01088	KJAHBHFA_01667	KDOCIAEJ_01383	NLBELCHN_00880	MEPALNDD_01508	AICHPBKO_00801	KPCFGBKH_01391	CKKGLBFI_01603	OFGEIKDA_00311	CEBHAMMP_01349	EGOGMGMA_00496	OEDKLJBL_00722	PJIKHEOI_00871	EDOONBBG_00798	MAMMLDBL_01749	AFMDMMML_00300	PEAAEIBF_00127
43	1,4-dihydroxy-6-naphtoate synthase	JJPOMEAN_00368	GDLHNIID_00552	MPPIHGPP_01068	AFPENMNB_01011	DMMEEKLL_00687	LJGNHEPI_00318	KLIEELLH_00089	CNPPMCFC_00498	JNGDAAOP_00798	PHKCACKL_01002	IKFNEICO_01666	MHHLKMJM_01183	KBMPJBAG_00356	LGJLHMCH_00404	IHAGFJKA_00637	CIFGCKGB_00655	BDANEKBP_00378	ICLOJHFC_00261	DKPHPGPK_01056	OHCLPIGC_01271	EEAEKNKN_01071	FEKMDHKN_01449	CMJDOJPE_00748	MDINDCIA_00225	AOACJPKF_01367	OAEFECBH_01398	OEAPKFPM_00544	FEEMCFPK_00640	KNAGIBLK_00106	AJKCGPND_00248	LEAFCHFM_01761	ADCMIGFN_00904	KJAHBHFA_00432	KDOCIAEJ_01234	NLBELCHN_01417	MEPALNDD_00992	AICHPBKO_01270	KPCFGBKH_01495	CKKGLBFI_00510	OFGEIKDA_00087	CEBHAMMP_01057	EGOGMGMA_00863	OEDKLJBL_00640	PJIKHEOI_01195	EDOONBBG_00354	MAMMLDBL_01151	AFMDMMML_00659	PEAAEIBF_01221
44	UTP--glucose-1-phosphate uridylyltransferase	JJPOMEAN_00367	GDLHNIID_00553	MPPIHGPP_00729	AFPENMNB_01172	DMMEEKLL_00779	LJGNHEPI_01486	KLIEELLH_00841	CNPPMCFC_00924	JNGDAAOP_01531	PHKCACKL_00688	IKFNEICO_01394	MHHLKMJM_00663	KBMPJBAG_00933	LGJLHMCH_01441	IHAGFJKA_00636	CIFGCKGB_01377	BDANEKBP_01128	ICLOJHFC_00426	DKPHPGPK_00397	OHCLPIGC_01092	EEAEKNKN_01065	FEKMDHKN_01226	CMJDOJPE_00119	MDINDCIA_01413	AOACJPKF_00695	OAEFECBH_00140	OEAPKFPM_00125	FEEMCFPK_00586	KNAGIBLK_00236	AJKCGPND_00117	LEAFCHFM_00734	ADCMIGFN_01286	KJAHBHFA_00752	KDOCIAEJ_00997	NLBELCHN_00092	MEPALNDD_00868	AICHPBKO_01408	KPCFGBKH_01507	CKKGLBFI_01439	OFGEIKDA_00599	CEBHAMMP_00148	EGOGMGMA_00385	OEDKLJBL_01338	PJIKHEOI_01320	EDOONBBG_00860	MAMMLDBL_01600	AFMDMMML_00009	PEAAEIBF_01989
45	Inosine-5'-monophosphate dehydrogenase	JJPOMEAN_00364	GDLHNIID_00556	MPPIHGPP_00851	AFPENMNB_00628	DMMEEKLL_00415	LJGNHEPI_00982	KLIEELLH_00864	CNPPMCFC_00596	JNGDAAOP_01361	PHKCACKL_00305	IKFNEICO_02267	MHHLKMJM_01435	KBMPJBAG_01129	LGJLHMCH_01326	IHAGFJKA_00633	CIFGCKGB_00322	BDANEKBP_00819	ICLOJHFC_00165	DKPHPGPK_00292	OHCLPIGC_01582	EEAEKNKN_01672	FEKMDHKN_00449	CMJDOJPE_00535	MDINDCIA_00755	AOACJPKF_00703	OAEFECBH_00621	OEAPKFPM_01026	FEEMCFPK_00708	KNAGIBLK_01442	AJKCGPND_00138	LEAFCHFM_01292	ADCMIGFN_00973	KJAHBHFA_01090	KDOCIAEJ_01696	NLBELCHN_01628	MEPALNDD_01936	AICHPBKO_00226	KPCFGBKH_00406	CKKGLBFI_01764	OFGEIKDA_01126	CEBHAMMP_00875	EGOGMGMA_00781	OEDKLJBL_00910	PJIKHEOI_00952	EDOONBBG_01044	MAMMLDBL_01273	AFMDMMML_01323	PEAAEIBF_00912
46	Glutamyl-tRNA(Gln) amidotransferase subunit A	JJPOMEAN_00363	GDLHNIID_00557	MPPIHGPP_00852	AFPENMNB_00627	DMMEEKLL_00416	LJGNHEPI_00981	KLIEELLH_00865	CNPPMCFC_01395	JNGDAAOP_01360	PHKCACKL_01365	IKFNEICO_02268	MHHLKMJM_01436	KBMPJBAG_01130	LGJLHMCH_01327	IHAGFJKA_00632	CIFGCKGB_00323	BDANEKBP_00820	ICLOJHFC_00164	DKPHPGPK_00293	OHCLPIGC_01583	EEAEKNKN_00371	FEKMDHKN_00450	CMJDOJPE_00536	MDINDCIA_00756	AOACJPKF_00702	OAEFECBH_00622	OEAPKFPM_01025	FEEMCFPK_00707	KNAGIBLK_01443	AJKCGPND_00139	LEAFCHFM_01291	ADCMIGFN_00972	KJAHBHFA_01089	KDOCIAEJ_01697	NLBELCHN_01627	MEPALNDD_01935	AICHPBKO_00225	KPCFGBKH_00407	CKKGLBFI_01765	OFGEIKDA_01127	CEBHAMMP_01792	EGOGMGMA_00782	OEDKLJBL_00909	PJIKHEOI_00951	EDOONBBG_01045	MAMMLDBL_02055	AFMDMMML_01324	PEAAEIBF_02267
47	tRNA-dihydrouridine synthase B	JJPOMEAN_00361	GDLHNIID_00559	MPPIHGPP_00475	AFPENMNB_01506	DMMEEKLL_00506	LJGNHEPI_00189	KLIEELLH_01956	CNPPMCFC_01172	JNGDAAOP_01276	PHKCACKL_00406	IKFNEICO_01403	MHHLKMJM_01428	KBMPJBAG_00248	LGJLHMCH_00856	IHAGFJKA_00630	CIFGCKGB_00231	BDANEKBP_01228	ICLOJHFC_00356	DKPHPGPK_00213	OHCLPIGC_00734	EEAEKNKN_01228	FEKMDHKN_00668	CMJDOJPE_00841	MDINDCIA_00897	AOACJPKF_01353	OAEFECBH_00053	OEAPKFPM_00240	FEEMCFPK_00816	KNAGIBLK_00565	AJKCGPND_00989	LEAFCHFM_00259	ADCMIGFN_01026	KJAHBHFA_00291	KDOCIAEJ_01297	NLBELCHN_01032	MEPALNDD_00933	AICHPBKO_01156	KPCFGBKH_01502	CKKGLBFI_01202	OFGEIKDA_01781	CEBHAMMP_00796	EGOGMGMA_00347	OEDKLJBL_01406	PJIKHEOI_00819	EDOONBBG_00940	MAMMLDBL_00483	AFMDMMML_00789	PEAAEIBF_01321
48	Biotin carboxylase	JJPOMEAN_00843	GDLHNIID_00615	MPPIHGPP_00912	AFPENMNB_00827	DMMEEKLL_01140	LJGNHEPI_00512	KLIEELLH_01568	CNPPMCFC_00787	JNGDAAOP_00872	PHKCACKL_01458	IKFNEICO_00932	MHHLKMJM_00003	KBMPJBAG_01693	LGJLHMCH_00492	IHAGFJKA_00795	CIFGCKGB_01521	BDANEKBP_01278	ICLOJHFC_01765	DKPHPGPK_00422	OHCLPIGC_00282	EEAEKNKN_00885	FEKMDHKN_01341	CMJDOJPE_00269	MDINDCIA_00676	AOACJPKF_01138	OAEFECBH_01818	OEAPKFPM_00744	FEEMCFPK_00194	KNAGIBLK_01477	AJKCGPND_01330	LEAFCHFM_01682	ADCMIGFN_00351	KJAHBHFA_00325	KDOCIAEJ_01421	NLBELCHN_01688	MEPALNDD_01543	AICHPBKO_00642	KPCFGBKH_01240	CKKGLBFI_00864	OFGEIKDA_00710	CEBHAMMP_01164	EGOGMGMA_00250	OEDKLJBL_00083	PJIKHEOI_00293	EDOONBBG_01266	MAMMLDBL_00858	AFMDMMML_01453	PEAAEIBF_01115
49	Biotin carboxyl carrier protein of acetyl-CoA carboxylase	JJPOMEAN_00844	GDLHNIID_00616	MPPIHGPP_00913	AFPENMNB_00828	DMMEEKLL_01139	LJGNHEPI_00513	KLIEELLH_01569	CNPPMCFC_00788	JNGDAAOP_00873	PHKCACKL_01459	IKFNEICO_00933	MHHLKMJM_00004	KBMPJBAG_01692	LGJLHMCH_00491	IHAGFJKA_00794	CIFGCKGB_01522	BDANEKBP_01277	ICLOJHFC_01766	DKPHPGPK_00421	OHCLPIGC_00283	EEAEKNKN_00884	FEKMDHKN_01340	CMJDOJPE_00268	MDINDCIA_00675	AOACJPKF_01139	OAEFECBH_01817	OEAPKFPM_00743	FEEMCFPK_00193	KNAGIBLK_01476	AJKCGPND_01331	LEAFCHFM_01681	ADCMIGFN_00352	KJAHBHFA_00327	KDOCIAEJ_01420	NLBELCHN_01687	MEPALNDD_01542	AICHPBKO_00641	KPCFGBKH_00052	CKKGLBFI_00865	OFGEIKDA_00709	CEBHAMMP_01165	EGOGMGMA_00249	OEDKLJBL_00082	PJIKHEOI_00292	EDOONBBG_01265	MAMMLDBL_00859	AFMDMMML_01454	PEAAEIBF_01114
50	Transcription termination factor Rho	JJPOMEAN_00851	GDLHNIID_00623	MPPIHGPP_00567	AFPENMNB_00002	DMMEEKLL_01405	LJGNHEPI_01508	KLIEELLH_00288	CNPPMCFC_00088	JNGDAAOP_00920	PHKCACKL_01117	IKFNEICO_00212	MHHLKMJM_00804	KBMPJBAG_00802	LGJLHMCH_01091	IHAGFJKA_00716	CIFGCKGB_01108	BDANEKBP_00781	ICLOJHFC_01161	DKPHPGPK_00943	OHCLPIGC_00319	EEAEKNKN_00727	FEKMDHKN_00170	CMJDOJPE_01070	MDINDCIA_00653	AOACJPKF_01072	OAEFECBH_00073	OEAPKFPM_00163	FEEMCFPK_00023	KNAGIBLK_01125	AJKCGPND_00614	LEAFCHFM_00893	ADCMIGFN_00048	KJAHBHFA_01421	KDOCIAEJ_02013	NLBELCHN_01762	MEPALNDD_01039	AICHPBKO_00293	KPCFGBKH_00139	CKKGLBFI_01204	OFGEIKDA_00648	CEBHAMMP_00730	EGOGMGMA_00883	OEDKLJBL_00263	PJIKHEOI_01057	EDOONBBG_00763	MAMMLDBL_00136	AFMDMMML_00809	PEAAEIBF_01119
51	Cyclic dehypoxanthine futalosine synthase	JJPOMEAN_00871	GDLHNIID_00643	MPPIHGPP_00535	AFPENMNB_01020	DMMEEKLL_01212	LJGNHEPI_00488	KLIEELLH_01064	CNPPMCFC_01102	JNGDAAOP_00688	PHKCACKL_00453	IKFNEICO_01674	MHHLKMJM_00633	KBMPJBAG_00830	LGJLHMCH_00191	IHAGFJKA_00420	CIFGCKGB_01080	BDANEKBP_01233	ICLOJHFC_00124	DKPHPGPK_01250	OHCLPIGC_00880	EEAEKNKN_01608	FEKMDHKN_00336	CMJDOJPE_00089	MDINDCIA_00580	AOACJPKF_00859	OAEFECBH_00872	OEAPKFPM_00535	FEEMCFPK_00996	KNAGIBLK_00336	AJKCGPND_01221	LEAFCHFM_00338	ADCMIGFN_01123	KJAHBHFA_00442	KDOCIAEJ_00272	NLBELCHN_00872	MEPALNDD_01556	AICHPBKO_01185	KPCFGBKH_01487	CKKGLBFI_00749	OFGEIKDA_00323	CEBHAMMP_01961	EGOGMGMA_00305	OEDKLJBL_00686	PJIKHEOI_00235	EDOONBBG_00870	MAMMLDBL_00710	AFMDMMML_01642	PEAAEIBF_02297
52	putative zinc protease	JJPOMEAN_00872	GDLHNIID_00644	MPPIHGPP_00536	AFPENMNB_01021	DMMEEKLL_01211	LJGNHEPI_00487	KLIEELLH_01063	CNPPMCFC_01268	JNGDAAOP_00687	PHKCACKL_00392	IKFNEICO_01676	MHHLKMJM_00632	KBMPJBAG_00829	LGJLHMCH_00192	IHAGFJKA_00421	CIFGCKGB_01079	BDANEKBP_01232	ICLOJHFC_00125	DKPHPGPK_01249	OHCLPIGC_00881	EEAEKNKN_00269	FEKMDHKN_00337	CMJDOJPE_00088	MDINDCIA_00581	AOACJPKF_00858	OAEFECBH_00871	OEAPKFPM_00534	FEEMCFPK_00995	KNAGIBLK_00337	AJKCGPND_01220	LEAFCHFM_00337	ADCMIGFN_01122	KJAHBHFA_00443	KDOCIAEJ_00273	NLBELCHN_00871	MEPALNDD_01555	AICHPBKO_01184	KPCFGBKH_01486	CKKGLBFI_00748	OFGEIKDA_00324	CEBHAMMP_01783	EGOGMGMA_00306	OEDKLJBL_00687	PJIKHEOI_00236	EDOONBBG_00871	MAMMLDBL_01203	AFMDMMML_01643	PEAAEIBF_01969
53	Aspartyl/glutamyl-tRNA(Asn/Gln) amidotransferase subunit B	JJPOMEAN_00874	GDLHNIID_00646	MPPIHGPP_00537	AFPENMNB_00006	DMMEEKLL_01210	LJGNHEPI_00486	KLIEELLH_01271	CNPPMCFC_00866	JNGDAAOP_00685	PHKCACKL_01467	IKFNEICO_01677	MHHLKMJM_01327	KBMPJBAG_01532	LGJLHMCH_01307	IHAGFJKA_00423	CIFGCKGB_01078	BDANEKBP_00643	ICLOJHFC_01919	DKPHPGPK_00696	OHCLPIGC_00883	EEAEKNKN_00906	FEKMDHKN_01197	CMJDOJPE_00406	MDINDCIA_00582	AOACJPKF_00857	OAEFECBH_00442	OEAPKFPM_00167	FEEMCFPK_00797	KNAGIBLK_01656	AJKCGPND_00908	LEAFCHFM_00142	ADCMIGFN_01241	KJAHBHFA_00445	KDOCIAEJ_01041	NLBELCHN_00870	MEPALNDD_01217	AICHPBKO_00068	KPCFGBKH_01485	CKKGLBFI_00045	OFGEIKDA_00911	CEBHAMMP_00079	EGOGMGMA_00307	OEDKLJBL_00022	PJIKHEOI_00419	EDOONBBG_00872	MAMMLDBL_00868	AFMDMMML_01495	PEAAEIBF_00507
54	4-hydroxy-3-methylbut-2-en-1-yl diphosphate synthase (flavodoxin)	JJPOMEAN_00894	GDLHNIID_00665	MPPIHGPP_00450	AFPENMNB_00709	DMMEEKLL_00302	LJGNHEPI_00535	KLIEELLH_01613	CNPPMCFC_01405	JNGDAAOP_00379	PHKCACKL_02038	IKFNEICO_00885	MHHLKMJM_00199	KBMPJBAG_00547	LGJLHMCH_01474	IHAGFJKA_01584	CIFGCKGB_01165	BDANEKBP_00710	ICLOJHFC_01931	DKPHPGPK_01490	OHCLPIGC_01022	EEAEKNKN_01248	FEKMDHKN_00181	CMJDOJPE_00577	MDINDCIA_01347	AOACJPKF_00874	OAEFECBH_01299	OEAPKFPM_00778	FEEMCFPK_00805	KNAGIBLK_01321	AJKCGPND_00337	LEAFCHFM_00151	ADCMIGFN_00098	KJAHBHFA_00987	KDOCIAEJ_01875	NLBELCHN_00615	MEPALNDD_01210	AICHPBKO_00191	KPCFGBKH_00644	CKKGLBFI_00909	OFGEIKDA_01030	CEBHAMMP_01861	EGOGMGMA_00929	OEDKLJBL_00207	PJIKHEOI_01292	EDOONBBG_00837	MAMMLDBL_02173	AFMDMMML_00525	PEAAEIBF_02110
55	Adenylosuccinate synthetase	JJPOMEAN_00901	GDLHNIID_00672	MPPIHGPP_00174	AFPENMNB_00288	DMMEEKLL_00012	LJGNHEPI_00769	KLIEELLH_01514	CNPPMCFC_01543	JNGDAAOP_00137	PHKCACKL_00450	IKFNEICO_00128	MHHLKMJM_01069	KBMPJBAG_01367	LGJLHMCH_00013	IHAGFJKA_00368	CIFGCKGB_00522	BDANEKBP_00928	ICLOJHFC_02136	DKPHPGPK_01409	OHCLPIGC_01379	EEAEKNKN_00650	FEKMDHKN_00338	CMJDOJPE_00050	MDINDCIA_01507	AOACJPKF_00519	OAEFECBH_00337	OEAPKFPM_01427	FEEMCFPK_00956	KNAGIBLK_00092	AJKCGPND_00808	LEAFCHFM_00324	ADCMIGFN_00590	KJAHBHFA_00623	KDOCIAEJ_00892	NLBELCHN_01354	MEPALNDD_01424	AICHPBKO_01469	KPCFGBKH_01374	CKKGLBFI_00804	OFGEIKDA_01166	CEBHAMMP_00771	EGOGMGMA_00219	OEDKLJBL_00811	PJIKHEOI_00033	EDOONBBG_01522	MAMMLDBL_00707	AFMDMMML_01411	PEAAEIBF_00195
56	Ribose-phosphate pyrophosphokinase	JJPOMEAN_00903	GDLHNIID_00674	MPPIHGPP_00399	AFPENMNB_00289	DMMEEKLL_00014	LJGNHEPI_00767	KLIEELLH_00677	CNPPMCFC_01581	JNGDAAOP_00136	PHKCACKL_01734	IKFNEICO_00127	MHHLKMJM_00601	KBMPJBAG_01736	LGJLHMCH_01179	IHAGFJKA_00370	CIFGCKGB_01390	BDANEKBP_00003	ICLOJHFC_01361	DKPHPGPK_00841	OHCLPIGC_01380	EEAEKNKN_00216	FEKMDHKN_00713	CMJDOJPE_00541	MDINDCIA_01506	AOACJPKF_00517	OAEFECBH_00957	OEAPKFPM_01428	FEEMCFPK_01514	KNAGIBLK_00500	AJKCGPND_01335	LEAFCHFM_00051	ADCMIGFN_00796	KJAHBHFA_00624	KDOCIAEJ_00757	NLBELCHN_01352	MEPALNDD_00419	AICHPBKO_01724	KPCFGBKH_01373	CKKGLBFI_01041	OFGEIKDA_01285	CEBHAMMP_01144	EGOGMGMA_00221	OEDKLJBL_01029	PJIKHEOI_00381	EDOONBBG_00956	MAMMLDBL_00469	AFMDMMML_00485	PEAAEIBF_01339
57	CTP synthase	JJPOMEAN_00908	GDLHNIID_00679	MPPIHGPP_00649	AFPENMNB_00198	DMMEEKLL_00985	LJGNHEPI_01244	KLIEELLH_01977	CNPPMCFC_01599	JNGDAAOP_00709	PHKCACKL_00187	IKFNEICO_00314	MHHLKMJM_01612	KBMPJBAG_01676	LGJLHMCH_00959	IHAGFJKA_00375	CIFGCKGB_00424	BDANEKBP_00818	ICLOJHFC_00451	DKPHPGPK_00109	OHCLPIGC_00721	EEAEKNKN_00870	FEKMDHKN_00581	CMJDOJPE_00356	MDINDCIA_00910	AOACJPKF_00736	OAEFECBH_00213	OEAPKFPM_00046	FEEMCFPK_01330	KNAGIBLK_00357	AJKCGPND_00322	LEAFCHFM_00764	ADCMIGFN_00976	KJAHBHFA_01563	KDOCIAEJ_00838	NLBELCHN_01844	MEPALNDD_01348	AICHPBKO_01302	KPCFGBKH_00167	CKKGLBFI_00320	OFGEIKDA_01523	CEBHAMMP_01914	EGOGMGMA_00209	OEDKLJBL_00913	PJIKHEOI_00436	EDOONBBG_01430	MAMMLDBL_00385	AFMDMMML_00133	PEAAEIBF_02061
58	Biosynthetic arginine decarboxylase	JJPOMEAN_00920	GDLHNIID_00690	MPPIHGPP_00344	AFPENMNB_01194	DMMEEKLL_00042	LJGNHEPI_01253	KLIEELLH_00709	CNPPMCFC_01212	JNGDAAOP_01244	PHKCACKL_00617	IKFNEICO_01436	MHHLKMJM_00414	KBMPJBAG_00417	LGJLHMCH_00442	IHAGFJKA_00382	CIFGCKGB_01467	BDANEKBP_00119	ICLOJHFC_02267	DKPHPGPK_01011	OHCLPIGC_01309	EEAEKNKN_00566	FEKMDHKN_00724	CMJDOJPE_00279	MDINDCIA_01003	AOACJPKF_00369	OAEFECBH_00969	OEAPKFPM_00569	FEEMCFPK_01216	KNAGIBLK_00574	AJKCGPND_01315	LEAFCHFM_00481	ADCMIGFN_00468	KJAHBHFA_01167	KDOCIAEJ_00417	NLBELCHN_01670	MEPALNDD_00638	AICHPBKO_00720	KPCFGBKH_01154	CKKGLBFI_00666	OFGEIKDA_01298	CEBHAMMP_01363	EGOGMGMA_00226	OEDKLJBL_01237	PJIKHEOI_00579	EDOONBBG_01212	MAMMLDBL_00912	AFMDMMML_00730	PEAAEIBF_01365
59	Response regulator ArlR	JJPOMEAN_00961	GDLHNIID_00732	MPPIHGPP_01056	AFPENMNB_00876	DMMEEKLL_01417	LJGNHEPI_00524	KLIEELLH_01389	CNPPMCFC_00824	JNGDAAOP_00656	PHKCACKL_00984	IKFNEICO_01590	MHHLKMJM_00726	KBMPJBAG_00987	LGJLHMCH_01510	IHAGFJKA_00847	CIFGCKGB_00641	BDANEKBP_01216	ICLOJHFC_01256	DKPHPGPK_01530	OHCLPIGC_00684	EEAEKNKN_00532	FEKMDHKN_00460	CMJDOJPE_00505	MDINDCIA_00948	AOACJPKF_00335	OAEFECBH_01268	OEAPKFPM_01233	FEEMCFPK_01579	KNAGIBLK_01586	AJKCGPND_00456	LEAFCHFM_01465	ADCMIGFN_00227	KJAHBHFA_00945	KDOCIAEJ_01165	NLBELCHN_00752	MEPALNDD_00377	AICHPBKO_00491	KPCFGBKH_01082	CKKGLBFI_01411	OFGEIKDA_00329	CEBHAMMP_00041	EGOGMGMA_00941	OEDKLJBL_00441	PJIKHEOI_01166	EDOONBBG_00366	MAMMLDBL_00328	AFMDMMML_00598	PEAAEIBF_01223
60	50S ribosomal protein L25	JJPOMEAN_00981	GDLHNIID_00752	MPPIHGPP_01402	AFPENMNB_00506	DMMEEKLL_00454	LJGNHEPI_00434	KLIEELLH_00444	CNPPMCFC_00194	JNGDAAOP_00014	PHKCACKL_00434	IKFNEICO_02170	MHHLKMJM_00992	KBMPJBAG_00121	LGJLHMCH_01108	IHAGFJKA_00010	CIFGCKGB_00903	BDANEKBP_01067	ICLOJHFC_00483	DKPHPGPK_00927	OHCLPIGC_00180	EEAEKNKN_01623	FEKMDHKN_01428	CMJDOJPE_00317	MDINDCIA_01182	AOACJPKF_01402	OAEFECBH_00151	OEAPKFPM_00490	FEEMCFPK_01471	KNAGIBLK_01607	AJKCGPND_00497	LEAFCHFM_01766	ADCMIGFN_00651	KJAHBHFA_00046	KDOCIAEJ_00797	NLBELCHN_00775	MEPALNDD_01306	AICHPBKO_01265	KPCFGBKH_01317	CKKGLBFI_01626	OFGEIKDA_01110	CEBHAMMP_00503	EGOGMGMA_00840	OEDKLJBL_00870	PJIKHEOI_00912	EDOONBBG_00035	MAMMLDBL_01251	AFMDMMML_00019	PEAAEIBF_00496
61	Fumarate reductase iron-sulfur subunit	JJPOMEAN_01005	GDLHNIID_00776	MPPIHGPP_01028	AFPENMNB_00688	DMMEEKLL_00966	LJGNHEPI_01300	KLIEELLH_00182	CNPPMCFC_01084	JNGDAAOP_01309	PHKCACKL_01744	IKFNEICO_00979	MHHLKMJM_00733	KBMPJBAG_00658	LGJLHMCH_01547	IHAGFJKA_01462	CIFGCKGB_00067	BDANEKBP_00403	ICLOJHFC_02107	DKPHPGPK_01570	OHCLPIGC_01084	EEAEKNKN_01656	FEKMDHKN_00134	CMJDOJPE_00470	MDINDCIA_01421	AOACJPKF_00021	OAEFECBH_00342	OEAPKFPM_00961	FEEMCFPK_00693	KNAGIBLK_00939	AJKCGPND_00155	LEAFCHFM_01276	ADCMIGFN_00331	KJAHBHFA_01087	KDOCIAEJ_01742	NLBELCHN_00546	MEPALNDD_01396	AICHPBKO_00211	KPCFGBKH_01543	CKKGLBFI_01143	OFGEIKDA_01061	CEBHAMMP_00838	EGOGMGMA_01410	OEDKLJBL_00104	PJIKHEOI_01550	EDOONBBG_00422	MAMMLDBL_00460	AFMDMMML_01405	PEAAEIBF_01738
62	Fumarate reductase flavoprotein subunit	JJPOMEAN_01006	GDLHNIID_00777	MPPIHGPP_01027	AFPENMNB_00687	DMMEEKLL_00965	LJGNHEPI_01301	KLIEELLH_00183	CNPPMCFC_01083	JNGDAAOP_01308	PHKCACKL_01743	IKFNEICO_00978	MHHLKMJM_00732	KBMPJBAG_00657	LGJLHMCH_01548	IHAGFJKA_01461	CIFGCKGB_00066	BDANEKBP_00402	ICLOJHFC_02106	DKPHPGPK_01571	OHCLPIGC_01085	EEAEKNKN_01657	FEKMDHKN_00133	CMJDOJPE_00471	MDINDCIA_01420	AOACJPKF_00022	OAEFECBH_00343	OEAPKFPM_00960	FEEMCFPK_00692	KNAGIBLK_00940	AJKCGPND_00156	LEAFCHFM_01277	ADCMIGFN_00332	KJAHBHFA_01086	KDOCIAEJ_01743	NLBELCHN_00545	MEPALNDD_01395	AICHPBKO_00212	KPCFGBKH_01544	CKKGLBFI_01142	OFGEIKDA_01060	CEBHAMMP_00837	EGOGMGMA_01409	OEDKLJBL_00103	PJIKHEOI_01549	EDOONBBG_00423	MAMMLDBL_00461	AFMDMMML_01404	PEAAEIBF_01739
63	Fumarate reductase cytochrome b subunit	JJPOMEAN_01007	GDLHNIID_00778	MPPIHGPP_01026	AFPENMNB_00686	DMMEEKLL_00964	LJGNHEPI_01302	KLIEELLH_00184	CNPPMCFC_01082	JNGDAAOP_01307	PHKCACKL_01742	IKFNEICO_00976	MHHLKMJM_00731	KBMPJBAG_00656	LGJLHMCH_01549	IHAGFJKA_01460	CIFGCKGB_00065	BDANEKBP_00401	ICLOJHFC_02105	DKPHPGPK_01572	OHCLPIGC_01086	EEAEKNKN_01658	FEKMDHKN_00132	CMJDOJPE_00472	MDINDCIA_01419	AOACJPKF_00023	OAEFECBH_00344	OEAPKFPM_00959	FEEMCFPK_00691	KNAGIBLK_00941	AJKCGPND_00157	LEAFCHFM_01278	ADCMIGFN_00333	KJAHBHFA_01085	KDOCIAEJ_01744	NLBELCHN_00544	MEPALNDD_01394	AICHPBKO_00213	KPCFGBKH_01545	CKKGLBFI_01141	OFGEIKDA_01059	CEBHAMMP_00836	EGOGMGMA_01408	OEDKLJBL_00102	PJIKHEOI_01548	EDOONBBG_00424	MAMMLDBL_00462	AFMDMMML_01403	PEAAEIBF_01740
64	Peptide deformylase	JJPOMEAN_01015	GDLHNIID_00786	MPPIHGPP_00600	AFPENMNB_00648	DMMEEKLL_00797	LJGNHEPI_00681	KLIEELLH_01250	CNPPMCFC_01356	JNGDAAOP_00735	PHKCACKL_01086	IKFNEICO_00703	MHHLKMJM_01118	KBMPJBAG_01197	LGJLHMCH_00320	IHAGFJKA_00011	CIFGCKGB_01142	BDANEKBP_00091	ICLOJHFC_00434	DKPHPGPK_01150	OHCLPIGC_00047	EEAEKNKN_00047	FEKMDHKN_00897	CMJDOJPE_00595	MDINDCIA_01386	AOACJPKF_00263	OAEFECBH_00936	OEAPKFPM_01046	FEEMCFPK_00577	KNAGIBLK_00453	AJKCGPND_00278	LEAFCHFM_01390	ADCMIGFN_01314	KJAHBHFA_00195	KDOCIAEJ_00989	NLBELCHN_00689	MEPALNDD_01967	AICHPBKO_01089	KPCFGBKH_00255	CKKGLBFI_00066	OFGEIKDA_01514	CEBHAMMP_01568	EGOGMGMA_01040	OEDKLJBL_01295	PJIKHEOI_00741	EDOONBBG_01007	MAMMLDBL_00170	AFMDMMML_01667	PEAAEIBF_00896
65	ATP-dependent Clp protease proteolytic subunit	JJPOMEAN_01017	GDLHNIID_00788	MPPIHGPP_00601	AFPENMNB_00647	DMMEEKLL_00795	LJGNHEPI_00679	KLIEELLH_01252	CNPPMCFC_00058	JNGDAAOP_00734	PHKCACKL_00413	IKFNEICO_00702	MHHLKMJM_01116	KBMPJBAG_01199	LGJLHMCH_00322	IHAGFJKA_00013	CIFGCKGB_01143	BDANEKBP_00093	ICLOJHFC_00436	DKPHPGPK_01148	OHCLPIGC_00046	EEAEKNKN_01211	FEKMDHKN_00899	CMJDOJPE_00593	MDINDCIA_01387	AOACJPKF_00261	OAEFECBH_00938	OEAPKFPM_01045	FEEMCFPK_00575	KNAGIBLK_00455	AJKCGPND_00280	LEAFCHFM_01388	ADCMIGFN_01313	KJAHBHFA_00194	KDOCIAEJ_00987	NLBELCHN_00691	MEPALNDD_01969	AICHPBKO_01087	KPCFGBKH_00254	CKKGLBFI_00064	OFGEIKDA_01512	CEBHAMMP_00675	EGOGMGMA_01042	OEDKLJBL_01294	PJIKHEOI_00743	EDOONBBG_01008	MAMMLDBL_01232	AFMDMMML_01669	PEAAEIBF_01474
66	Flagellum-specific ATP synthase	JJPOMEAN_01019	GDLHNIID_00790	MPPIHGPP_01284	AFPENMNB_00645	DMMEEKLL_00793	LJGNHEPI_00677	KLIEELLH_01604	CNPPMCFC_00619	JNGDAAOP_00732	PHKCACKL_00176	IKFNEICO_00699	MHHLKMJM_01114	KBMPJBAG_01614	LGJLHMCH_01452	IHAGFJKA_00015	CIFGCKGB_00143	BDANEKBP_00095	ICLOJHFC_00438	DKPHPGPK_00408	OHCLPIGC_00044	EEAEKNKN_01855	FEKMDHKN_00901	CMJDOJPE_00591	MDINDCIA_01389	AOACJPKF_00259	OAEFECBH_00046	OEAPKFPM_01043	FEEMCFPK_00573	KNAGIBLK_00457	AJKCGPND_00282	LEAFCHFM_01386	ADCMIGFN_01311	KJAHBHFA_00192	KDOCIAEJ_00985	NLBELCHN_00693	MEPALNDD_01971	AICHPBKO_01085	KPCFGBKH_00252	CKKGLBFI_00900	OFGEIKDA_01510	CEBHAMMP_01205	EGOGMGMA_01044	OEDKLJBL_01292	PJIKHEOI_01309	EDOONBBG_01605	MAMMLDBL_00374	AFMDMMML_00782	PEAAEIBF_01801
67	putative FAD-linked oxidoreductase	JJPOMEAN_01023	GDLHNIID_00794	MPPIHGPP_00585	AFPENMNB_00750	DMMEEKLL_01248	LJGNHEPI_00054	KLIEELLH_01060	CNPPMCFC_00496	JNGDAAOP_00004	PHKCACKL_00225	IKFNEICO_00918	MHHLKMJM_01028	KBMPJBAG_00668	LGJLHMCH_00257	IHAGFJKA_00185	CIFGCKGB_01124	BDANEKBP_01008	ICLOJHFC_01971	DKPHPGPK_01182	OHCLPIGC_00194	EEAEKNKN_00155	FEKMDHKN_01408	CMJDOJPE_00196	MDINDCIA_01196	AOACJPKF_00746	OAEFECBH_00499	OEAPKFPM_01517	FEEMCFPK_00864	KNAGIBLK_01655	AJKCGPND_00193	LEAFCHFM_00204	ADCMIGFN_00615	KJAHBHFA_01487	KDOCIAEJ_01083	NLBELCHN_01629	MEPALNDD_01180	AICHPBKO_00148	KPCFGBKH_01230	CKKGLBFI_00745	OFGEIKDA_01258	CEBHAMMP_00997	EGOGMGMA_00299	OEDKLJBL_00835	PJIKHEOI_00515	EDOONBBG_00716	MAMMLDBL_01655	AFMDMMML_00283	PEAAEIBF_01290
68	ATP-dependent protease ATPase subunit ClpY	JJPOMEAN_01038	GDLHNIID_00809	MPPIHGPP_00576	AFPENMNB_00704	DMMEEKLL_00832	LJGNHEPI_00276	KLIEELLH_00199	CNPPMCFC_00385	JNGDAAOP_00713	PHKCACKL_00489	IKFNEICO_00879	MHHLKMJM_00786	KBMPJBAG_00700	LGJLHMCH_00827	IHAGFJKA_00172	CIFGCKGB_01112	BDANEKBP_00602	ICLOJHFC_00581	DKPHPGPK_00243	OHCLPIGC_00726	EEAEKNKN_01620	FEKMDHKN_00185	CMJDOJPE_01198	MDINDCIA_00905	AOACJPKF_00762	OAEFECBH_01621	OEAPKFPM_00783	FEEMCFPK_00314	KNAGIBLK_00205	AJKCGPND_00388	LEAFCHFM_01239	ADCMIGFN_00072	KJAHBHFA_00703	KDOCIAEJ_01436	NLBELCHN_00645	MEPALNDD_00734	AICHPBKO_00584	KPCFGBKH_00639	CKKGLBFI_01127	OFGEIKDA_00635	CEBHAMMP_01307	EGOGMGMA_00736	OEDKLJBL_00234	PJIKHEOI_00788	EDOONBBG_00749	MAMMLDBL_00746	AFMDMMML_00706	PEAAEIBF_01253
69	ATP-dependent protease subunit HslV	JJPOMEAN_01039	GDLHNIID_00810	MPPIHGPP_00575	AFPENMNB_00705	DMMEEKLL_00831	LJGNHEPI_00277	KLIEELLH_00198	CNPPMCFC_00386	JNGDAAOP_00712	PHKCACKL_00490	IKFNEICO_00881	MHHLKMJM_00787	KBMPJBAG_00701	LGJLHMCH_00826	IHAGFJKA_00171	CIFGCKGB_01113	BDANEKBP_00603	ICLOJHFC_00580	DKPHPGPK_00244	OHCLPIGC_00725	EEAEKNKN_01619	FEKMDHKN_00186	CMJDOJPE_01197	MDINDCIA_00906	AOACJPKF_00761	OAEFECBH_01620	OEAPKFPM_00782	FEEMCFPK_00315	KNAGIBLK_00206	AJKCGPND_00387	LEAFCHFM_01240	ADCMIGFN_00071	KJAHBHFA_00704	KDOCIAEJ_01435	NLBELCHN_00646	MEPALNDD_00735	AICHPBKO_00585	KPCFGBKH_00640	CKKGLBFI_01128	OFGEIKDA_00636	CEBHAMMP_01306	EGOGMGMA_00735	OEDKLJBL_00235	PJIKHEOI_00787	EDOONBBG_00748	MAMMLDBL_00747	AFMDMMML_00707	PEAAEIBF_01252
70	Elongation factor Tu	JJPOMEAN_01798	GDLHNIID_00840	MPPIHGPP_01524	AFPENMNB_01475	DMMEEKLL_01161	LJGNHEPI_00754	KLIEELLH_01674	CNPPMCFC_00883	JNGDAAOP_00159	PHKCACKL_00767	IKFNEICO_01415	MHHLKMJM_01362	KBMPJBAG_00611	LGJLHMCH_00220	IHAGFJKA_01411	CIFGCKGB_00597	BDANEKBP_00876	ICLOJHFC_01745	DKPHPGPK_01220	OHCLPIGC_00599	EEAEKNKN_00663	FEKMDHKN_00825	CMJDOJPE_00848	MDINDCIA_00529	AOACJPKF_00042	OAEFECBH_01500	OEAPKFPM_00982	FEEMCFPK_00373	KNAGIBLK_00751	AJKCGPND_00571	LEAFCHFM_01700	ADCMIGFN_00561	KJAHBHFA_00409	KDOCIAEJ_00618	NLBELCHN_01830	MEPALNDD_00845	AICHPBKO_00625	KPCFGBKH_00009	CKKGLBFI_00238	OFGEIKDA_00969	CEBHAMMP_00096	EGOGMGMA_00333	OEDKLJBL_00782	PJIKHEOI_00258	EDOONBBG_00603	MAMMLDBL_00088	AFMDMMML_01245	PEAAEIBF_00013
71	Transcription termination/antitermination protein NusG	JJPOMEAN_01802	GDLHNIID_00844	MPPIHGPP_01528	AFPENMNB_01479	DMMEEKLL_01158	LJGNHEPI_00750	KLIEELLH_01677	CNPPMCFC_00887	JNGDAAOP_00162	PHKCACKL_00770	IKFNEICO_01419	MHHLKMJM_01359	KBMPJBAG_00615	LGJLHMCH_00223	IHAGFJKA_01407	CIFGCKGB_00593	BDANEKBP_00873	ICLOJHFC_01741	DKPHPGPK_01217	OHCLPIGC_00596	EEAEKNKN_00659	FEKMDHKN_00823	CMJDOJPE_00852	MDINDCIA_00532	AOACJPKF_00038	OAEFECBH_01496	OEAPKFPM_00978	FEEMCFPK_00369	KNAGIBLK_00755	AJKCGPND_00575	LEAFCHFM_01704	ADCMIGFN_00565	KJAHBHFA_00405	KDOCIAEJ_00622	NLBELCHN_01833	MEPALNDD_00841	AICHPBKO_00621	KPCFGBKH_00011	CKKGLBFI_00234	OFGEIKDA_00965	CEBHAMMP_00100	EGOGMGMA_00336	OEDKLJBL_00786	PJIKHEOI_00261	EDOONBBG_00607	MAMMLDBL_00091	AFMDMMML_01249	PEAAEIBF_00017
72	50S ribosomal protein L11	JJPOMEAN_01803	GDLHNIID_00845	MPPIHGPP_01529	AFPENMNB_01480	DMMEEKLL_01157	LJGNHEPI_00749	KLIEELLH_01678	CNPPMCFC_00888	JNGDAAOP_00163	PHKCACKL_00771	IKFNEICO_01420	MHHLKMJM_01358	KBMPJBAG_00616	LGJLHMCH_00224	IHAGFJKA_01406	CIFGCKGB_00592	BDANEKBP_00872	ICLOJHFC_01740	DKPHPGPK_01216	OHCLPIGC_00595	EEAEKNKN_00658	FEKMDHKN_00822	CMJDOJPE_00853	MDINDCIA_00533	AOACJPKF_00037	OAEFECBH_01495	OEAPKFPM_00977	FEEMCFPK_00368	KNAGIBLK_00756	AJKCGPND_00576	LEAFCHFM_01705	ADCMIGFN_00566	KJAHBHFA_00404	KDOCIAEJ_00623	NLBELCHN_01834	MEPALNDD_00840	AICHPBKO_00620	KPCFGBKH_00012	CKKGLBFI_00233	OFGEIKDA_00964	CEBHAMMP_00101	EGOGMGMA_00337	OEDKLJBL_00787	PJIKHEOI_00262	EDOONBBG_00608	MAMMLDBL_00092	AFMDMMML_01250	PEAAEIBF_00018
73	50S ribosomal protein L1	JJPOMEAN_01804	GDLHNIID_00846	MPPIHGPP_01530	AFPENMNB_01481	DMMEEKLL_01156	LJGNHEPI_00748	KLIEELLH_01679	CNPPMCFC_00889	JNGDAAOP_00164	PHKCACKL_00772	IKFNEICO_01421	MHHLKMJM_01357	KBMPJBAG_00617	LGJLHMCH_00225	IHAGFJKA_01405	CIFGCKGB_00591	BDANEKBP_00871	ICLOJHFC_01739	DKPHPGPK_01215	OHCLPIGC_00594	EEAEKNKN_00657	FEKMDHKN_00821	CMJDOJPE_00854	MDINDCIA_00534	AOACJPKF_00036	OAEFECBH_01494	OEAPKFPM_00976	FEEMCFPK_00367	KNAGIBLK_00757	AJKCGPND_00577	LEAFCHFM_01706	ADCMIGFN_00567	KJAHBHFA_00403	KDOCIAEJ_00624	NLBELCHN_01835	MEPALNDD_00839	AICHPBKO_00619	KPCFGBKH_00013	CKKGLBFI_00232	OFGEIKDA_00963	CEBHAMMP_00102	EGOGMGMA_00338	OEDKLJBL_00788	PJIKHEOI_00263	EDOONBBG_00609	MAMMLDBL_00093	AFMDMMML_01251	PEAAEIBF_00019
74	50S ribosomal protein L10	JJPOMEAN_01805	GDLHNIID_00847	MPPIHGPP_01531	AFPENMNB_01482	DMMEEKLL_01155	LJGNHEPI_00747	KLIEELLH_01680	CNPPMCFC_00890	JNGDAAOP_00165	PHKCACKL_00773	IKFNEICO_01423	MHHLKMJM_01356	KBMPJBAG_00618	LGJLHMCH_00226	IHAGFJKA_01404	CIFGCKGB_00590	BDANEKBP_00870	ICLOJHFC_01738	DKPHPGPK_01214	OHCLPIGC_00593	EEAEKNKN_00656	FEKMDHKN_00820	CMJDOJPE_00855	MDINDCIA_00535	AOACJPKF_00035	OAEFECBH_01493	OEAPKFPM_00975	FEEMCFPK_00366	KNAGIBLK_00758	AJKCGPND_00578	LEAFCHFM_01707	ADCMIGFN_00568	KJAHBHFA_00402	KDOCIAEJ_00625	NLBELCHN_01836	MEPALNDD_00838	AICHPBKO_00618	KPCFGBKH_00014	CKKGLBFI_00231	OFGEIKDA_00962	CEBHAMMP_00103	EGOGMGMA_00339	OEDKLJBL_00789	PJIKHEOI_00264	EDOONBBG_00610	MAMMLDBL_00094	AFMDMMML_01252	PEAAEIBF_00740
75	50S ribosomal protein L7/L12	JJPOMEAN_01806	GDLHNIID_00848	MPPIHGPP_01532	AFPENMNB_01483	DMMEEKLL_01154	LJGNHEPI_00746	KLIEELLH_01681	CNPPMCFC_00891	JNGDAAOP_00166	PHKCACKL_00774	IKFNEICO_01424	MHHLKMJM_01355	KBMPJBAG_00619	LGJLHMCH_00227	IHAGFJKA_01403	CIFGCKGB_00589	BDANEKBP_00869	ICLOJHFC_01737	DKPHPGPK_01213	OHCLPIGC_00592	EEAEKNKN_00655	FEKMDHKN_00819	CMJDOJPE_00856	MDINDCIA_00536	AOACJPKF_00034	OAEFECBH_01492	OEAPKFPM_00974	FEEMCFPK_00365	KNAGIBLK_00759	AJKCGPND_00579	LEAFCHFM_01708	ADCMIGFN_00569	KJAHBHFA_00401	KDOCIAEJ_00626	NLBELCHN_01837	MEPALNDD_00837	AICHPBKO_00617	KPCFGBKH_00015	CKKGLBFI_00230	OFGEIKDA_00961	CEBHAMMP_00104	EGOGMGMA_00340	OEDKLJBL_00790	PJIKHEOI_00265	EDOONBBG_00611	MAMMLDBL_00095	AFMDMMML_01253	PEAAEIBF_00741
76	Bifunctional DNA-directed RNA polymerase subunit beta-beta'	JJPOMEAN_01807	GDLHNIID_00849	MPPIHGPP_01606	AFPENMNB_01484	DMMEEKLL_01153	LJGNHEPI_00745	KLIEELLH_01682	CNPPMCFC_00892	JNGDAAOP_00167	PHKCACKL_00775	IKFNEICO_01427	MHHLKMJM_01354	KBMPJBAG_00620	LGJLHMCH_00228	IHAGFJKA_01402	CIFGCKGB_00588	BDANEKBP_00868	ICLOJHFC_01735	DKPHPGPK_01212	OHCLPIGC_00591	EEAEKNKN_00654	FEKMDHKN_00818	CMJDOJPE_00857	MDINDCIA_00537	AOACJPKF_00033	OAEFECBH_01491	OEAPKFPM_00973	FEEMCFPK_00364	KNAGIBLK_00760	AJKCGPND_00580	LEAFCHFM_01709	ADCMIGFN_00570	KJAHBHFA_00400	KDOCIAEJ_00627	NLBELCHN_01838	MEPALNDD_00836	AICHPBKO_00616	KPCFGBKH_00016	CKKGLBFI_00229	OFGEIKDA_00960	CEBHAMMP_00105	EGOGMGMA_00341	OEDKLJBL_00791	PJIKHEOI_00266	EDOONBBG_00612	MAMMLDBL_00096	AFMDMMML_01254	PEAAEIBF_00034
77	30S ribosomal protein S12	JJPOMEAN_01808	GDLHNIID_00850	MPPIHGPP_01534	AFPENMNB_01404	DMMEEKLL_01152	LJGNHEPI_00744	KLIEELLH_01683	CNPPMCFC_00893	JNGDAAOP_00908	PHKCACKL_00776	IKFNEICO_00865	MHHLKMJM_01353	KBMPJBAG_00621	LGJLHMCH_00229	IHAGFJKA_01401	CIFGCKGB_00587	BDANEKBP_00867	ICLOJHFC_01734	DKPHPGPK_01211	OHCLPIGC_00480	EEAEKNKN_00653	FEKMDHKN_00817	CMJDOJPE_00858	MDINDCIA_00348	AOACJPKF_00032	OAEFECBH_01490	OEAPKFPM_00631	FEEMCFPK_00363	KNAGIBLK_00761	AJKCGPND_00581	LEAFCHFM_01710	ADCMIGFN_00571	KJAHBHFA_01146	KDOCIAEJ_00628	NLBELCHN_01839	MEPALNDD_00835	AICHPBKO_00615	KPCFGBKH_00624	CKKGLBFI_00228	OFGEIKDA_00959	CEBHAMMP_00106	EGOGMGMA_00342	OEDKLJBL_00792	PJIKHEOI_00267	EDOONBBG_00613	MAMMLDBL_00097	AFMDMMML_01255	PEAAEIBF_00442
78	30S ribosomal protein S7	JJPOMEAN_01809	GDLHNIID_00851	MPPIHGPP_01535	AFPENMNB_01403	DMMEEKLL_01151	LJGNHEPI_00743	KLIEELLH_01684	CNPPMCFC_00894	JNGDAAOP_00909	PHKCACKL_00777	IKFNEICO_00866	MHHLKMJM_01352	KBMPJBAG_00622	LGJLHMCH_00230	IHAGFJKA_01400	CIFGCKGB_00586	BDANEKBP_00866	ICLOJHFC_01733	DKPHPGPK_01210	OHCLPIGC_00481	EEAEKNKN_00652	FEKMDHKN_00816	CMJDOJPE_00859	MDINDCIA_00347	AOACJPKF_00031	OAEFECBH_01489	OEAPKFPM_00632	FEEMCFPK_00362	KNAGIBLK_00762	AJKCGPND_00582	LEAFCHFM_01711	ADCMIGFN_00572	KJAHBHFA_01145	KDOCIAEJ_00629	NLBELCHN_01840	MEPALNDD_00834	AICHPBKO_00614	KPCFGBKH_00625	CKKGLBFI_00227	OFGEIKDA_00958	CEBHAMMP_00107	EGOGMGMA_00343	OEDKLJBL_00793	PJIKHEOI_00268	EDOONBBG_00614	MAMMLDBL_00098	AFMDMMML_01256	PEAAEIBF_00444
79	Elongation factor G	JJPOMEAN_01810	GDLHNIID_00852	MPPIHGPP_01536	AFPENMNB_01402	DMMEEKLL_01150	LJGNHEPI_00742	KLIEELLH_01685	CNPPMCFC_00895	JNGDAAOP_00910	PHKCACKL_00778	IKFNEICO_00867	MHHLKMJM_01351	KBMPJBAG_00623	LGJLHMCH_00231	IHAGFJKA_01399	CIFGCKGB_00585	BDANEKBP_00865	ICLOJHFC_01732	DKPHPGPK_01209	OHCLPIGC_00482	EEAEKNKN_00651	FEKMDHKN_00815	CMJDOJPE_00860	MDINDCIA_00346	AOACJPKF_00030	OAEFECBH_01488	OEAPKFPM_00633	FEEMCFPK_00361	KNAGIBLK_00763	AJKCGPND_00583	LEAFCHFM_01712	ADCMIGFN_00573	KJAHBHFA_01144	KDOCIAEJ_00630	NLBELCHN_01841	MEPALNDD_00833	AICHPBKO_00613	KPCFGBKH_00627	CKKGLBFI_00226	OFGEIKDA_00957	CEBHAMMP_00108	EGOGMGMA_00344	OEDKLJBL_00794	PJIKHEOI_00269	EDOONBBG_00615	MAMMLDBL_00099	AFMDMMML_01257	PEAAEIBF_00330
80	Bifunctional protein FolD protein	JJPOMEAN_00824	GDLHNIID_00866	MPPIHGPP_00105	AFPENMNB_00304	DMMEEKLL_00375	LJGNHEPI_01179	KLIEELLH_01850	CNPPMCFC_01531	JNGDAAOP_00121	PHKCACKL_00306	IKFNEICO_00108	MHHLKMJM_01521	KBMPJBAG_00047	LGJLHMCH_00052	IHAGFJKA_00324	CIFGCKGB_00278	BDANEKBP_00354	ICLOJHFC_00715	DKPHPGPK_01373	OHCLPIGC_01247	EEAEKNKN_01821	FEKMDHKN_00152	CMJDOJPE_01378	MDINDCIA_00213	AOACJPKF_01200	OAEFECBH_01561	OEAPKFPM_01443	FEEMCFPK_01346	KNAGIBLK_00635	AJKCGPND_01614	LEAFCHFM_01031	ADCMIGFN_00379	KJAHBHFA_00639	KDOCIAEJ_00518	NLBELCHN_00582	MEPALNDD_01748	AICHPBKO_01515	KPCFGBKH_01358	CKKGLBFI_00924	OFGEIKDA_00697	CEBHAMMP_01745	EGOGMGMA_00671	OEDKLJBL_00043	PJIKHEOI_00100	EDOONBBG_00789	MAMMLDBL_01272	AFMDMMML_00345	PEAAEIBF_01039
81	Ribose-5-phosphate isomerase B	JJPOMEAN_00821	GDLHNIID_00869	MPPIHGPP_00102	AFPENMNB_00302	DMMEEKLL_00377	LJGNHEPI_01182	KLIEELLH_01847	CNPPMCFC_01344	JNGDAAOP_00123	PHKCACKL_01210	IKFNEICO_00111	MHHLKMJM_01518	KBMPJBAG_00050	LGJLHMCH_00049	IHAGFJKA_00327	CIFGCKGB_00281	BDANEKBP_00357	ICLOJHFC_00717	DKPHPGPK_01376	OHCLPIGC_01249	EEAEKNKN_00158	FEKMDHKN_00155	CMJDOJPE_01376	MDINDCIA_00215	AOACJPKF_01197	OAEFECBH_01558	OEAPKFPM_01441	FEEMCFPK_01348	KNAGIBLK_00633	AJKCGPND_01612	LEAFCHFM_01033	ADCMIGFN_00376	KJAHBHFA_00637	KDOCIAEJ_00516	NLBELCHN_00363	MEPALNDD_01750	AICHPBKO_01513	KPCFGBKH_01360	CKKGLBFI_00927	OFGEIKDA_00694	CEBHAMMP_01497	EGOGMGMA_00674	OEDKLJBL_00046	PJIKHEOI_00103	EDOONBBG_00786	MAMMLDBL_01931	AFMDMMML_00348	PEAAEIBF_01901
82	Adenine phosphoribosyltransferase	JJPOMEAN_00819	GDLHNIID_00871	MPPIHGPP_00100	AFPENMNB_00300	DMMEEKLL_00379	LJGNHEPI_01184	KLIEELLH_01845	CNPPMCFC_01342	JNGDAAOP_00125	PHKCACKL_01208	IKFNEICO_00113	MHHLKMJM_01516	KBMPJBAG_00052	LGJLHMCH_00046	IHAGFJKA_00329	CIFGCKGB_00283	BDANEKBP_00359	ICLOJHFC_00719	DKPHPGPK_01378	OHCLPIGC_01251	EEAEKNKN_00156	FEKMDHKN_00157	CMJDOJPE_01374	MDINDCIA_00217	AOACJPKF_01195	OAEFECBH_00684	OEAPKFPM_01439	FEEMCFPK_01350	KNAGIBLK_00631	AJKCGPND_01610	LEAFCHFM_01035	ADCMIGFN_00374	KJAHBHFA_00635	KDOCIAEJ_00514	NLBELCHN_00361	MEPALNDD_01752	AICHPBKO_01511	KPCFGBKH_01362	CKKGLBFI_00929	OFGEIKDA_00692	CEBHAMMP_01495	EGOGMGMA_00676	OEDKLJBL_00048	PJIKHEOI_00105	EDOONBBG_00784	MAMMLDBL_01928	AFMDMMML_01130	PEAAEIBF_01353
83	hypothetical protein	JJPOMEAN_00818	GDLHNIID_00872	MPPIHGPP_00099	AFPENMNB_00299	DMMEEKLL_00380	LJGNHEPI_01185	KLIEELLH_00715	CNPPMCFC_01187	JNGDAAOP_00126	PHKCACKL_00218	IKFNEICO_00114	MHHLKMJM_01515	KBMPJBAG_00567	LGJLHMCH_01161	IHAGFJKA_00330	CIFGCKGB_00284	BDANEKBP_00360	ICLOJHFC_00720	DKPHPGPK_00859	OHCLPIGC_01252	EEAEKNKN_00184	FEKMDHKN_00158	CMJDOJPE_01373	MDINDCIA_00218	AOACJPKF_01194	OAEFECBH_00510	OEAPKFPM_01438	FEEMCFPK_01351	KNAGIBLK_00630	AJKCGPND_01609	LEAFCHFM_01036	ADCMIGFN_00373	KJAHBHFA_00634	KDOCIAEJ_00513	NLBELCHN_00360	MEPALNDD_01753	AICHPBKO_01510	KPCFGBKH_01363	CKKGLBFI_00672	OFGEIKDA_00691	CEBHAMMP_01285	EGOGMGMA_00677	OEDKLJBL_00049	PJIKHEOI_00364	EDOONBBG_00783	MAMMLDBL_01663	AFMDMMML_01512	PEAAEIBF_01673
84	Cytosol aminopeptidase	JJPOMEAN_00817	GDLHNIID_00873	MPPIHGPP_00098	AFPENMNB_00298	DMMEEKLL_00381	LJGNHEPI_01186	KLIEELLH_00716	CNPPMCFC_01188	JNGDAAOP_00127	PHKCACKL_00219	IKFNEICO_00115	MHHLKMJM_01514	KBMPJBAG_00566	LGJLHMCH_01160	IHAGFJKA_00331	CIFGCKGB_00285	BDANEKBP_00361	ICLOJHFC_00722	DKPHPGPK_00860	OHCLPIGC_01253	EEAEKNKN_00183	FEKMDHKN_00159	CMJDOJPE_01372	MDINDCIA_00219	AOACJPKF_01193	OAEFECBH_00509	OEAPKFPM_01437	FEEMCFPK_01352	KNAGIBLK_00629	AJKCGPND_01608	LEAFCHFM_01037	ADCMIGFN_00372	KJAHBHFA_00633	KDOCIAEJ_00512	NLBELCHN_00359	MEPALNDD_01754	AICHPBKO_01509	KPCFGBKH_01364	CKKGLBFI_00673	OFGEIKDA_00690	CEBHAMMP_01286	EGOGMGMA_00678	OEDKLJBL_00050	PJIKHEOI_00363	EDOONBBG_00782	MAMMLDBL_01662	AFMDMMML_01513	PEAAEIBF_01674
85	Ribosome-binding ATPase YchF	JJPOMEAN_00816	GDLHNIID_00874	MPPIHGPP_00097	AFPENMNB_00297	DMMEEKLL_00382	LJGNHEPI_01187	KLIEELLH_00717	CNPPMCFC_00602	JNGDAAOP_00128	PHKCACKL_01478	IKFNEICO_00116	MHHLKMJM_01513	KBMPJBAG_00565	LGJLHMCH_01159	IHAGFJKA_00332	CIFGCKGB_00286	BDANEKBP_00362	ICLOJHFC_00723	DKPHPGPK_00861	OHCLPIGC_01254	EEAEKNKN_01036	FEKMDHKN_00160	CMJDOJPE_01371	MDINDCIA_00220	AOACJPKF_01192	OAEFECBH_00508	OEAPKFPM_01436	FEEMCFPK_01353	KNAGIBLK_00628	AJKCGPND_01607	LEAFCHFM_01038	ADCMIGFN_00371	KJAHBHFA_00632	KDOCIAEJ_00511	NLBELCHN_00358	MEPALNDD_01755	AICHPBKO_01508	KPCFGBKH_01365	CKKGLBFI_00674	OFGEIKDA_00800	CEBHAMMP_00388	EGOGMGMA_00679	OEDKLJBL_00051	PJIKHEOI_00362	EDOONBBG_00781	MAMMLDBL_00879	AFMDMMML_01514	PEAAEIBF_01261
86	Delta-aminolevulinic acid dehydratase	JJPOMEAN_00804	GDLHNIID_00886	MPPIHGPP_01058	AFPENMNB_00873	DMMEEKLL_01413	LJGNHEPI_00520	KLIEELLH_01387	CNPPMCFC_00848	JNGDAAOP_00654	PHKCACKL_01880	IKFNEICO_00636	MHHLKMJM_00728	KBMPJBAG_00985	LGJLHMCH_01512	IHAGFJKA_00390	CIFGCKGB_00643	BDANEKBP_01218	ICLOJHFC_01258	DKPHPGPK_01532	OHCLPIGC_00682	EEAEKNKN_01591	FEKMDHKN_00458	CMJDOJPE_00562	MDINDCIA_00950	AOACJPKF_01558	OAEFECBH_01270	OEAPKFPM_01230	FEEMCFPK_01577	KNAGIBLK_00464	AJKCGPND_00454	LEAFCHFM_01467	ADCMIGFN_00225	KJAHBHFA_00947	KDOCIAEJ_01163	NLBELCHN_00857	MEPALNDD_00379	AICHPBKO_00493	KPCFGBKH_00702	CKKGLBFI_01409	OFGEIKDA_00331	CEBHAMMP_00062	EGOGMGMA_00945	OEDKLJBL_00439	PJIKHEOI_01168	EDOONBBG_00364	MAMMLDBL_00262	AFMDMMML_00600	PEAAEIBF_02444
87	Dual-specificity RNA pseudouridine synthase RluF	JJPOMEAN_00803	GDLHNIID_00887	MPPIHGPP_01267	AFPENMNB_00886	DMMEEKLL_01115	LJGNHEPI_00030	KLIEELLH_00357	CNPPMCFC_01075	JNGDAAOP_00605	PHKCACKL_02070	IKFNEICO_01931	MHHLKMJM_01416	KBMPJBAG_00130	LGJLHMCH_00895	IHAGFJKA_00391	CIFGCKGB_01013	BDANEKBP_00230	ICLOJHFC_02160	DKPHPGPK_00174	OHCLPIGC_00373	EEAEKNKN_00930	FEKMDHKN_01144	CMJDOJPE_00492	MDINDCIA_00996	AOACJPKF_01557	OAEFECBH_00258	OEAPKFPM_00629	FEEMCFPK_00723	KNAGIBLK_01400	AJKCGPND_01261	LEAFCHFM_01843	ADCMIGFN_00810	KJAHBHFA_00234	KDOCIAEJ_00868	NLBELCHN_00856	MEPALNDD_01449	AICHPBKO_00255	KPCFGBKH_01473	CKKGLBFI_00585	OFGEIKDA_01219	CEBHAMMP_00829	EGOGMGMA_00164	OEDKLJBL_00550	PJIKHEOI_00994	EDOONBBG_00073	MAMMLDBL_01194	AFMDMMML_00030	PEAAEIBF_00637
88	putative transcriptional regulatory protein	JJPOMEAN_00780	GDLHNIID_00911	MPPIHGPP_01059	AFPENMNB_00872	DMMEEKLL_01412	LJGNHEPI_00519	KLIEELLH_01170	CNPPMCFC_01295	JNGDAAOP_00653	PHKCACKL_00825	IKFNEICO_00635	MHHLKMJM_01502	KBMPJBAG_01128	LGJLHMCH_00245	IHAGFJKA_00155	CIFGCKGB_00644	BDANEKBP_00995	ICLOJHFC_01260	DKPHPGPK_01195	OHCLPIGC_00681	EEAEKNKN_01655	FEKMDHKN_00474	CMJDOJPE_00636	MDINDCIA_00951	AOACJPKF_00388	OAEFECBH_01471	OEAPKFPM_01229	FEEMCFPK_01576	KNAGIBLK_00578	AJKCGPND_01351	LEAFCHFM_01468	ADCMIGFN_01394	KJAHBHFA_00948	KDOCIAEJ_01161	NLBELCHN_01040	MEPALNDD_00381	AICHPBKO_00494	KPCFGBKH_00701	CKKGLBFI_00142	OFGEIKDA_00118	CEBHAMMP_01220	EGOGMGMA_00946	OEDKLJBL_00447	PJIKHEOI_00283	EDOONBBG_00363	MAMMLDBL_01491	AFMDMMML_01278	PEAAEIBF_02300
89	Transcriptional regulatory protein CusR	JJPOMEAN_00701	GDLHNIID_00991	MPPIHGPP_00811	AFPENMNB_00104	DMMEEKLL_00633	LJGNHEPI_00303	KLIEELLH_00350	CNPPMCFC_00237	JNGDAAOP_00027	PHKCACKL_00049	IKFNEICO_01772	MHHLKMJM_00667	KBMPJBAG_00111	LGJLHMCH_01096	IHAGFJKA_00188	CIFGCKGB_01034	BDANEKBP_01132	ICLOJHFC_00893	DKPHPGPK_00939	OHCLPIGC_00953	EEAEKNKN_00271	FEKMDHKN_01230	CMJDOJPE_00765	MDINDCIA_01070	AOACJPKF_00440	OAEFECBH_00092	OEAPKFPM_00420	FEEMCFPK_01666	KNAGIBLK_00637	AJKCGPND_01715	LEAFCHFM_01605	ADCMIGFN_01111	KJAHBHFA_01386	KDOCIAEJ_00096	NLBELCHN_00803	MEPALNDD_00162	AICHPBKO_01576	KPCFGBKH_01538	CKKGLBFI_00578	OFGEIKDA_01287	CEBHAMMP_01384	EGOGMGMA_01255	OEDKLJBL_00698	PJIKHEOI_01053	EDOONBBG_01368	MAMMLDBL_00547	AFMDMMML_00827	PEAAEIBF_01416
90	Peptide chain release factor 2	JJPOMEAN_00694	GDLHNIID_00998	MPPIHGPP_01051	AFPENMNB_01141	DMMEEKLL_01441	LJGNHEPI_00328	KLIEELLH_00127	CNPPMCFC_00976	JNGDAAOP_00282	PHKCACKL_00948	IKFNEICO_01319	MHHLKMJM_01174	KBMPJBAG_00531	LGJLHMCH_01372	IHAGFJKA_00193	CIFGCKGB_00636	BDANEKBP_00008	ICLOJHFC_00217	DKPHPGPK_00341	OHCLPIGC_00435	EEAEKNKN_01244	FEKMDHKN_00812	CMJDOJPE_00440	MDINDCIA_00394	AOACJPKF_00468	OAEFECBH_01085	OEAPKFPM_00685	FEEMCFPK_00666	KNAGIBLK_00100	AJKCGPND_00260	LEAFCHFM_01300	ADCMIGFN_00892	KJAHBHFA_00209	KDOCIAEJ_00941	NLBELCHN_00003	MEPALNDD_01634	AICHPBKO_00161	KPCFGBKH_00932	CKKGLBFI_00477	OFGEIKDA_01249	CEBHAMMP_00945	EGOGMGMA_00280	OEDKLJBL_00627	PJIKHEOI_00750	EDOONBBG_00371	MAMMLDBL_00316	AFMDMMML_00372	PEAAEIBF_01955
91	UDP-3-O-acyl-N-acetylglucosamine deacetylase	JJPOMEAN_00685	GDLHNIID_01007	MPPIHGPP_00820	AFPENMNB_00186	DMMEEKLL_00945	LJGNHEPI_00141	KLIEELLH_01746	CNPPMCFC_00878	JNGDAAOP_00584	PHKCACKL_00129	IKFNEICO_00727	MHHLKMJM_00293	KBMPJBAG_00057	LGJLHMCH_00241	IHAGFJKA_01425	CIFGCKGB_01656	BDANEKBP_00132	ICLOJHFC_00074	DKPHPGPK_01199	OHCLPIGC_00399	EEAEKNKN_00597	FEKMDHKN_00886	CMJDOJPE_00063	MDINDCIA_00429	AOACJPKF_01143	OAEFECBH_01475	OEAPKFPM_00058	FEEMCFPK_01018	KNAGIBLK_00110	AJKCGPND_01255	LEAFCHFM_00583	ADCMIGFN_00714	KJAHBHFA_01776	KDOCIAEJ_00220	NLBELCHN_01821	MEPALNDD_01601	AICHPBKO_01353	KPCFGBKH_00271	CKKGLBFI_01182	OFGEIKDA_00849	CEBHAMMP_00091	EGOGMGMA_00185	OEDKLJBL_00923	PJIKHEOI_00279	EDOONBBG_01377	MAMMLDBL_00625	AFMDMMML_01274	PEAAEIBF_01305
92	Putative peroxiredoxin	JJPOMEAN_00682	GDLHNIID_01010	MPPIHGPP_01085	AFPENMNB_01307	DMMEEKLL_00461	LJGNHEPI_00428	KLIEELLH_01375	CNPPMCFC_00592	JNGDAAOP_01173	PHKCACKL_00235	IKFNEICO_00257	MHHLKMJM_01076	KBMPJBAG_01708	LGJLHMCH_01583	IHAGFJKA_01422	CIFGCKGB_00673	BDANEKBP_00910	ICLOJHFC_00080	DKPHPGPK_01460	OHCLPIGC_00872	EEAEKNKN_00466	FEKMDHKN_00481	CMJDOJPE_00027	MDINDCIA_00573	AOACJPKF_00618	OAEFECBH_01440	OEAPKFPM_00014	FEEMCFPK_01013	KNAGIBLK_00204	AJKCGPND_01277	LEAFCHFM_01524	ADCMIGFN_00588	KJAHBHFA_01337	KDOCIAEJ_00228	NLBELCHN_01136	MEPALNDD_01595	AICHPBKO_01438	KPCFGBKH_00108	CKKGLBFI_01400	OFGEIKDA_00855	CEBHAMMP_01179	EGOGMGMA_00833	OEDKLJBL_00809	PJIKHEOI_00086	EDOONBBG_00336	MAMMLDBL_01371	AFMDMMML_01713	PEAAEIBF_01586
93	hypothetical protein	JJPOMEAN_00670	GDLHNIID_01022	MPPIHGPP_00329	AFPENMNB_00032	DMMEEKLL_00202	LJGNHEPI_00212	KLIEELLH_00620	CNPPMCFC_01108	JNGDAAOP_00433	PHKCACKL_00928	IKFNEICO_01189	MHHLKMJM_00691	KBMPJBAG_01236	LGJLHMCH_00923	IHAGFJKA_00778	CIFGCKGB_01484	BDANEKBP_01156	ICLOJHFC_01323	DKPHPGPK_00146	OHCLPIGC_01415	EEAEKNKN_00544	FEKMDHKN_01252	CMJDOJPE_00053	MDINDCIA_01486	AOACJPKF_00723	OAEFECBH_00112	OEAPKFPM_00194	FEEMCFPK_00448	KNAGIBLK_00259	AJKCGPND_01462	LEAFCHFM_00667	ADCMIGFN_00638	KJAHBHFA_01013	KDOCIAEJ_00701	NLBELCHN_00637	MEPALNDD_00767	AICHPBKO_00823	KPCFGBKH_00309	CKKGLBFI_01087	OFGEIKDA_00747	CEBHAMMP_01967	EGOGMGMA_00461	OEDKLJBL_00858	PJIKHEOI_01026	EDOONBBG_00688	MAMMLDBL_00295	AFMDMMML_00847	PEAAEIBF_02071
94	Biopolymer transport protein ExbD	JJPOMEAN_00665	GDLHNIID_01027	MPPIHGPP_00324	AFPENMNB_00027	DMMEEKLL_00197	LJGNHEPI_00207	KLIEELLH_00625	CNPPMCFC_01429	JNGDAAOP_00438	PHKCACKL_00039	IKFNEICO_01199	MHHLKMJM_00686	KBMPJBAG_01241	LGJLHMCH_00918	IHAGFJKA_00773	CIFGCKGB_01489	BDANEKBP_01151	ICLOJHFC_01318	DKPHPGPK_00151	OHCLPIGC_01410	EEAEKNKN_00725	FEKMDHKN_01247	CMJDOJPE_00673	MDINDCIA_01481	AOACJPKF_00718	OAEFECBH_00107	OEAPKFPM_00189	FEEMCFPK_00443	KNAGIBLK_00542	AJKCGPND_01457	LEAFCHFM_00662	ADCMIGFN_00633	KJAHBHFA_01018	KDOCIAEJ_00706	NLBELCHN_00632	MEPALNDD_00762	AICHPBKO_00828	KPCFGBKH_00315	CKKGLBFI_01082	OFGEIKDA_01539	CEBHAMMP_00647	EGOGMGMA_00456	OEDKLJBL_00853	PJIKHEOI_01021	EDOONBBG_00683	MAMMLDBL_00536	AFMDMMML_00842	PEAAEIBF_00915
95	Tol-Pal system protein TolQ	JJPOMEAN_00664	GDLHNIID_01028	MPPIHGPP_00323	AFPENMNB_00026	DMMEEKLL_00196	LJGNHEPI_00206	KLIEELLH_00626	CNPPMCFC_01428	JNGDAAOP_00439	PHKCACKL_00040	IKFNEICO_01200	MHHLKMJM_00685	KBMPJBAG_01242	LGJLHMCH_00917	IHAGFJKA_00772	CIFGCKGB_01490	BDANEKBP_01150	ICLOJHFC_01317	DKPHPGPK_00152	OHCLPIGC_01409	EEAEKNKN_00724	FEKMDHKN_01246	CMJDOJPE_00674	MDINDCIA_01480	AOACJPKF_00717	OAEFECBH_00106	OEAPKFPM_00188	FEEMCFPK_00442	KNAGIBLK_00543	AJKCGPND_01456	LEAFCHFM_00661	ADCMIGFN_00632	KJAHBHFA_01019	KDOCIAEJ_00707	NLBELCHN_00631	MEPALNDD_00761	AICHPBKO_00829	KPCFGBKH_00316	CKKGLBFI_01081	OFGEIKDA_01540	CEBHAMMP_00648	EGOGMGMA_00455	OEDKLJBL_00852	PJIKHEOI_01020	EDOONBBG_00682	MAMMLDBL_00537	AFMDMMML_00841	PEAAEIBF_00914
96	ATP synthase subunit beta	JJPOMEAN_00662	GDLHNIID_01030	MPPIHGPP_00321	AFPENMNB_00024	DMMEEKLL_00194	LJGNHEPI_00204	KLIEELLH_00629	CNPPMCFC_00043	JNGDAAOP_00441	PHKCACKL_01781	IKFNEICO_01202	MHHLKMJM_00683	KBMPJBAG_01244	LGJLHMCH_00915	IHAGFJKA_00770	CIFGCKGB_01492	BDANEKBP_01148	ICLOJHFC_01315	DKPHPGPK_00154	OHCLPIGC_01407	EEAEKNKN_01697	FEKMDHKN_01244	CMJDOJPE_00676	MDINDCIA_01478	AOACJPKF_00715	OAEFECBH_00104	OEAPKFPM_00186	FEEMCFPK_00440	KNAGIBLK_00546	AJKCGPND_01454	LEAFCHFM_00659	ADCMIGFN_00630	KJAHBHFA_01022	KDOCIAEJ_00709	NLBELCHN_00629	MEPALNDD_00759	AICHPBKO_00831	KPCFGBKH_00318	CKKGLBFI_01079	OFGEIKDA_01542	CEBHAMMP_01778	EGOGMGMA_00453	OEDKLJBL_00850	PJIKHEOI_01018	EDOONBBG_00680	MAMMLDBL_00112	AFMDMMML_00839	PEAAEIBF_00692
97	ATP synthase gamma chain	JJPOMEAN_00661	GDLHNIID_01031	MPPIHGPP_00320	AFPENMNB_00023	DMMEEKLL_00193	LJGNHEPI_00203	KLIEELLH_00630	CNPPMCFC_00042	JNGDAAOP_00442	PHKCACKL_01782	IKFNEICO_01204	MHHLKMJM_00682	KBMPJBAG_01245	LGJLHMCH_00914	IHAGFJKA_00769	CIFGCKGB_01493	BDANEKBP_01147	ICLOJHFC_01314	DKPHPGPK_00155	OHCLPIGC_01406	EEAEKNKN_01696	FEKMDHKN_01243	CMJDOJPE_00677	MDINDCIA_01477	AOACJPKF_00714	OAEFECBH_00103	OEAPKFPM_00185	FEEMCFPK_00439	KNAGIBLK_00547	AJKCGPND_01453	LEAFCHFM_00658	ADCMIGFN_00629	KJAHBHFA_01023	KDOCIAEJ_00710	NLBELCHN_00628	MEPALNDD_00758	AICHPBKO_00832	KPCFGBKH_00319	CKKGLBFI_01078	OFGEIKDA_01543	CEBHAMMP_01777	EGOGMGMA_00452	OEDKLJBL_00849	PJIKHEOI_01017	EDOONBBG_00679	MAMMLDBL_00113	AFMDMMML_00838	PEAAEIBF_00693
98	ATP synthase subunit alpha	JJPOMEAN_00660	GDLHNIID_01032	MPPIHGPP_00319	AFPENMNB_00022	DMMEEKLL_00192	LJGNHEPI_00202	KLIEELLH_00631	CNPPMCFC_00041	JNGDAAOP_00443	PHKCACKL_01783	IKFNEICO_01207	MHHLKMJM_00681	KBMPJBAG_01246	LGJLHMCH_00913	IHAGFJKA_00768	CIFGCKGB_01494	BDANEKBP_01146	ICLOJHFC_01313	DKPHPGPK_00156	OHCLPIGC_01405	EEAEKNKN_01695	FEKMDHKN_01242	CMJDOJPE_00678	MDINDCIA_01476	AOACJPKF_00713	OAEFECBH_00102	OEAPKFPM_00184	FEEMCFPK_00438	KNAGIBLK_00548	AJKCGPND_01452	LEAFCHFM_00657	ADCMIGFN_00628	KJAHBHFA_01024	KDOCIAEJ_00711	NLBELCHN_00627	MEPALNDD_00757	AICHPBKO_00833	KPCFGBKH_00320	CKKGLBFI_01077	OFGEIKDA_01544	CEBHAMMP_01776	EGOGMGMA_00451	OEDKLJBL_00848	PJIKHEOI_01016	EDOONBBG_00678	MAMMLDBL_00114	AFMDMMML_00837	PEAAEIBF_00694
99	hypothetical protein	JJPOMEAN_00641	GDLHNIID_01050	MPPIHGPP_00747	AFPENMNB_00337	DMMEEKLL_00845	LJGNHEPI_00725	KLIEELLH_00013	CNPPMCFC_01213	JNGDAAOP_00142	PHKCACKL_01983	IKFNEICO_01835	MHHLKMJM_00921	KBMPJBAG_00081	LGJLHMCH_01316	IHAGFJKA_00484	CIFGCKGB_01206	BDANEKBP_01005	ICLOJHFC_00547	DKPHPGPK_00687	OHCLPIGC_00616	EEAEKNKN_00619	FEKMDHKN_00060	CMJDOJPE_01689	MDINDCIA_00512	AOACJPKF_00542	OAEFECBH_00688	OEAPKFPM_01477	FEEMCFPK_00339	KNAGIBLK_00474	AJKCGPND_01860	LEAFCHFM_01739	ADCMIGFN_00388	KJAHBHFA_00909	KDOCIAEJ_00725	NLBELCHN_01125	MEPALNDD_01243	AICHPBKO_01799	KPCFGBKH_01134	CKKGLBFI_00375	OFGEIKDA_00072	CEBHAMMP_01364	EGOGMGMA_01001	OEDKLJBL_00033	PJIKHEOI_00962	EDOONBBG_01142	MAMMLDBL_01613	AFMDMMML_01126	PEAAEIBF_02184
100	Ribonuclease 3	JJPOMEAN_00625	GDLHNIID_01066	MPPIHGPP_00541	AFPENMNB_00063	DMMEEKLL_01283	LJGNHEPI_00077	KLIEELLH_00386	CNPPMCFC_00056	JNGDAAOP_01222	PHKCACKL_01103	IKFNEICO_00679	MHHLKMJM_01382	KBMPJBAG_01624	LGJLHMCH_01130	IHAGFJKA_00048	CIFGCKGB_01074	BDANEKBP_00078	ICLOJHFC_00162	DKPHPGPK_00905	OHCLPIGC_00755	EEAEKNKN_00375	FEKMDHKN_01128	CMJDOJPE_00459	MDINDCIA_00876	AOACJPKF_00415	OAEFECBH_00264	OEAPKFPM_00225	FEEMCFPK_00705	KNAGIBLK_01311	AJKCGPND_00141	LEAFCHFM_01289	ADCMIGFN_01184	KJAHBHFA_00846	KDOCIAEJ_01699	NLBELCHN_01666	MEPALNDD_01933	AICHPBKO_00223	KPCFGBKH_00730	CKKGLBFI_00607	OFGEIKDA_01129	CEBHAMMP_00677	EGOGMGMA_01294	OEDKLJBL_01258	PJIKHEOI_00890	EDOONBBG_00876	MAMMLDBL_00150	AFMDMMML_00145	PEAAEIBF_00670
101	Chorismate synthase	JJPOMEAN_00624	GDLHNIID_01067	MPPIHGPP_00542	AFPENMNB_00064	DMMEEKLL_01284	LJGNHEPI_00076	KLIEELLH_00387	CNPPMCFC_00690	JNGDAAOP_01446	PHKCACKL_01816	IKFNEICO_00678	MHHLKMJM_01381	KBMPJBAG_01623	LGJLHMCH_01131	IHAGFJKA_00047	CIFGCKGB_01073	BDANEKBP_00079	ICLOJHFC_00163	DKPHPGPK_00904	OHCLPIGC_00756	EEAEKNKN_00205	FEKMDHKN_01129	CMJDOJPE_00458	MDINDCIA_00875	AOACJPKF_00416	OAEFECBH_00263	OEAPKFPM_00226	FEEMCFPK_00706	KNAGIBLK_01310	AJKCGPND_00140	LEAFCHFM_01290	ADCMIGFN_01185	KJAHBHFA_00845	KDOCIAEJ_01698	NLBELCHN_01665	MEPALNDD_01934	AICHPBKO_00224	KPCFGBKH_00729	CKKGLBFI_00608	OFGEIKDA_01128	CEBHAMMP_00933	EGOGMGMA_01295	OEDKLJBL_01257	PJIKHEOI_00889	EDOONBBG_00877	MAMMLDBL_00209	AFMDMMML_00144	PEAAEIBF_02005
102	Competence protein ComM	JJPOMEAN_00622	GDLHNIID_01069	MPPIHGPP_00599	AFPENMNB_00649	DMMEEKLL_00798	LJGNHEPI_00682	KLIEELLH_01249	CNPPMCFC_00278	JNGDAAOP_00736	PHKCACKL_00477	IKFNEICO_00706	MHHLKMJM_01119	KBMPJBAG_01196	LGJLHMCH_00319	IHAGFJKA_00045	CIFGCKGB_01141	BDANEKBP_00090	ICLOJHFC_00433	DKPHPGPK_01151	OHCLPIGC_00048	EEAEKNKN_00539	FEKMDHKN_00896	CMJDOJPE_00596	MDINDCIA_01385	AOACJPKF_00409	OAEFECBH_01463	OEAPKFPM_01047	FEEMCFPK_00578	KNAGIBLK_00179	AJKCGPND_00277	LEAFCHFM_01391	ADCMIGFN_01315	KJAHBHFA_00196	KDOCIAEJ_00990	NLBELCHN_01128	MEPALNDD_01966	AICHPBKO_01090	KPCFGBKH_00256	CKKGLBFI_00067	OFGEIKDA_01515	CEBHAMMP_01428	EGOGMGMA_01039	OEDKLJBL_01296	PJIKHEOI_00740	EDOONBBG_01006	MAMMLDBL_00734	AFMDMMML_01682	PEAAEIBF_01636
103	Thioredoxin	JJPOMEAN_00620	GDLHNIID_01071	MPPIHGPP_00444	AFPENMNB_00882	DMMEEKLL_00853	LJGNHEPI_00731	KLIEELLH_00852	CNPPMCFC_00579	JNGDAAOP_00430	PHKCACKL_00420	IKFNEICO_01598	MHHLKMJM_01372	KBMPJBAG_00924	LGJLHMCH_01451	IHAGFJKA_00043	CIFGCKGB_01172	BDANEKBP_00886	ICLOJHFC_00798	DKPHPGPK_00407	OHCLPIGC_01418	EEAEKNKN_00536	FEKMDHKN_00834	CMJDOJPE_01669	MDINDCIA_01489	AOACJPKF_01406	OAEFECBH_00047	OEAPKFPM_01239	FEEMCFPK_00058	KNAGIBLK_01588	AJKCGPND_01425	LEAFCHFM_01010	ADCMIGFN_00552	KJAHBHFA_01010	KDOCIAEJ_01642	NLBELCHN_00356	MEPALNDD_01691	AICHPBKO_00355	KPCFGBKH_01076	CKKGLBFI_01449	OFGEIKDA_00980	CEBHAMMP_01176	EGOGMGMA_00995	OEDKLJBL_00773	PJIKHEOI_01310	EDOONBBG_01039	MAMMLDBL_01237	AFMDMMML_00783	PEAAEIBF_00406
104	Thioredoxin reductase	JJPOMEAN_00619	GDLHNIID_01072	MPPIHGPP_00445	AFPENMNB_00883	DMMEEKLL_00854	LJGNHEPI_00732	KLIEELLH_00850	CNPPMCFC_00578	JNGDAAOP_00429	PHKCACKL_00419	IKFNEICO_01599	MHHLKMJM_01371	KBMPJBAG_00926	LGJLHMCH_01449	IHAGFJKA_00042	CIFGCKGB_01171	BDANEKBP_00885	ICLOJHFC_01715	DKPHPGPK_00405	OHCLPIGC_01419	EEAEKNKN_00535	FEKMDHKN_00833	CMJDOJPE_00753	MDINDCIA_01490	AOACJPKF_01407	OAEFECBH_00049	OEAPKFPM_01240	FEEMCFPK_00499	KNAGIBLK_01404	AJKCGPND_01493	LEAFCHFM_00063	ADCMIGFN_00553	KJAHBHFA_01009	KDOCIAEJ_00647	NLBELCHN_00355	MEPALNDD_00815	AICHPBKO_01681	KPCFGBKH_01075	CKKGLBFI_01447	OFGEIKDA_00978	CEBHAMMP_01175	EGOGMGMA_00994	OEDKLJBL_00774	PJIKHEOI_01312	EDOONBBG_01040	MAMMLDBL_01236	AFMDMMML_00785	PEAAEIBF_00407
105	4-hydroxy-tetrahydrodipicolinate reductase	JJPOMEAN_00618	GDLHNIID_01073	MPPIHGPP_00584	AFPENMNB_00884	DMMEEKLL_00855	LJGNHEPI_00733	KLIEELLH_00849	CNPPMCFC_00709	JNGDAAOP_00428	PHKCACKL_00418	IKFNEICO_01601	MHHLKMJM_01370	KBMPJBAG_00927	LGJLHMCH_01448	IHAGFJKA_00041	CIFGCKGB_01120	BDANEKBP_00884	ICLOJHFC_01716	DKPHPGPK_00404	OHCLPIGC_01420	EEAEKNKN_00506	FEKMDHKN_00832	CMJDOJPE_00725	MDINDCIA_01491	AOACJPKF_01408	OAEFECBH_00050	OEAPKFPM_01241	FEEMCFPK_00500	KNAGIBLK_01405	AJKCGPND_01494	LEAFCHFM_00062	ADCMIGFN_00554	KJAHBHFA_01008	KDOCIAEJ_00646	NLBELCHN_00354	MEPALNDD_00817	AICHPBKO_01682	KPCFGBKH_01074	CKKGLBFI_01446	OFGEIKDA_00977	CEBHAMMP_00484	EGOGMGMA_00993	OEDKLJBL_00775	PJIKHEOI_01313	EDOONBBG_00717	MAMMLDBL_01235	AFMDMMML_00786	PEAAEIBF_01662
106	Chaperone protein ClpB	JJPOMEAN_01054	GDLHNIID_01088	MPPIHGPP_00267	AFPENMNB_00059	DMMEEKLL_00282	LJGNHEPI_01207	KLIEELLH_01461	CNPPMCFC_00079	JNGDAAOP_01628	PHKCACKL_00924	IKFNEICO_00094	MHHLKMJM_00140	KBMPJBAG_01523	LGJLHMCH_01485	IHAGFJKA_00278	CIFGCKGB_00486	BDANEKBP_01179	ICLOJHFC_00726	DKPHPGPK_01503	OHCLPIGC_01421	EEAEKNKN_00850	FEKMDHKN_00144	CMJDOJPE_01316	MDINDCIA_01492	AOACJPKF_00349	OAEFECBH_00382	OEAPKFPM_00221	FEEMCFPK_00113	KNAGIBLK_00887	AJKCGPND_01721	LEAFCHFM_00358	ADCMIGFN_00171	KJAHBHFA_01371	KDOCIAEJ_01209	NLBELCHN_00470	MEPALNDD_01731	AICHPBKO_00942	KPCFGBKH_01418	CKKGLBFI_00444	OFGEIKDA_00218	CEBHAMMP_01859	EGOGMGMA_00956	OEDKLJBL_00134	PJIKHEOI_01150	EDOONBBG_01511	MAMMLDBL_00291	AFMDMMML_01438	PEAAEIBF_01328
107	hypothetical protein	JJPOMEAN_01059	GDLHNIID_01093	MPPIHGPP_01053	AFPENMNB_01143	DMMEEKLL_01443	LJGNHEPI_00330	KLIEELLH_00050	CNPPMCFC_00717	JNGDAAOP_00284	PHKCACKL_00277	IKFNEICO_01316	MHHLKMJM_01172	KBMPJBAG_01594	LGJLHMCH_01240	IHAGFJKA_00283	CIFGCKGB_00638	BDANEKBP_00006	ICLOJHFC_00300	DKPHPGPK_00749	OHCLPIGC_00437	EEAEKNKN_00272	FEKMDHKN_00810	CMJDOJPE_00485	MDINDCIA_00392	AOACJPKF_00466	OAEFECBH_00924	OEAPKFPM_00683	FEEMCFPK_00664	KNAGIBLK_00974	AJKCGPND_00883	LEAFCHFM_00241	ADCMIGFN_00894	KJAHBHFA_00207	KDOCIAEJ_00946	NLBELCHN_00788	MEPALNDD_01632	AICHPBKO_01169	KPCFGBKH_00934	CKKGLBFI_00553	OFGEIKDA_00396	CEBHAMMP_00477	EGOGMGMA_00278	OEDKLJBL_00628	PJIKHEOI_00491	EDOONBBG_00369	MAMMLDBL_01299	AFMDMMML_01206	PEAAEIBF_01746
108	Cytochrome b	JJPOMEAN_01075	GDLHNIID_01109	MPPIHGPP_01101	AFPENMNB_00834	DMMEEKLL_00161	LJGNHEPI_01015	KLIEELLH_00084	CNPPMCFC_01160	JNGDAAOP_00743	PHKCACKL_00078	IKFNEICO_01822	MHHLKMJM_01081	KBMPJBAG_00350	LGJLHMCH_00639	IHAGFJKA_01690	CIFGCKGB_00784	BDANEKBP_00915	ICLOJHFC_00084	DKPHPGPK_00555	OHCLPIGC_01314	EEAEKNKN_00601	FEKMDHKN_00476	CMJDOJPE_01209	MDINDCIA_01008	AOACJPKF_01149	OAEFECBH_00505	OEAPKFPM_00737	FEEMCFPK_01009	KNAGIBLK_01582	AJKCGPND_01282	LEAFCHFM_01520	ADCMIGFN_00583	KJAHBHFA_00285	KDOCIAEJ_00254	NLBELCHN_01646	MEPALNDD_01591	AICHPBKO_01442	KPCFGBKH_01145	CKKGLBFI_00515	OFGEIKDA_00206	CEBHAMMP_00783	EGOGMGMA_00423	OEDKLJBL_00804	PJIKHEOI_01575	EDOONBBG_00147	MAMMLDBL_00576	AFMDMMML_01786	PEAAEIBF_02084
109	UDP-N-acetylglucosamine 1-carboxyvinyltransferase	JJPOMEAN_01078	GDLHNIID_01112	MPPIHGPP_00727	AFPENMNB_01170	DMMEEKLL_00781	LJGNHEPI_01484	KLIEELLH_00839	CNPPMCFC_00331	JNGDAAOP_01529	PHKCACKL_01731	IKFNEICO_01391	MHHLKMJM_01415	KBMPJBAG_00935	LGJLHMCH_01439	IHAGFJKA_01688	CIFGCKGB_01376	BDANEKBP_00231	ICLOJHFC_00424	DKPHPGPK_00395	OHCLPIGC_01090	EEAEKNKN_00171	FEKMDHKN_01143	CMJDOJPE_00117	MDINDCIA_01415	AOACJPKF_00693	OAEFECBH_00142	OEAPKFPM_00127	FEEMCFPK_00584	KNAGIBLK_00238	AJKCGPND_00119	LEAFCHFM_00732	ADCMIGFN_00809	KJAHBHFA_00750	KDOCIAEJ_00999	NLBELCHN_00114	MEPALNDD_00870	AICHPBKO_01406	KPCFGBKH_01509	CKKGLBFI_01437	OFGEIKDA_00601	CEBHAMMP_01327	EGOGMGMA_00387	OEDKLJBL_00549	PJIKHEOI_01323	EDOONBBG_00862	MAMMLDBL_01818	AFMDMMML_00007	PEAAEIBF_00771
110	Aminodeoxyfutalosine synthase	JJPOMEAN_01115	GDLHNIID_01149	MPPIHGPP_00533	AFPENMNB_01018	DMMEEKLL_00749	LJGNHEPI_00663	KLIEELLH_00551	CNPPMCFC_01165	JNGDAAOP_00804	PHKCACKL_01198	IKFNEICO_01672	MHHLKMJM_00288	KBMPJBAG_00196	LGJLHMCH_01149	IHAGFJKA_01674	CIFGCKGB_01082	BDANEKBP_00184	ICLOJHFC_00068	DKPHPGPK_00871	OHCLPIGC_01277	EEAEKNKN_01592	FEKMDHKN_00891	CMJDOJPE_00064	MDINDCIA_00231	AOACJPKF_00322	OAEFECBH_00947	OEAPKFPM_00537	FEEMCFPK_01024	KNAGIBLK_00109	AJKCGPND_01248	LEAFCHFM_01540	ADCMIGFN_00709	KJAHBHFA_00440	KDOCIAEJ_00214	NLBELCHN_01036	MEPALNDD_01610	AICHPBKO_01343	KPCFGBKH_01489	CKKGLBFI_01458	OFGEIKDA_00222	CEBHAMMP_00788	EGOGMGMA_00633	OEDKLJBL_01158	PJIKHEOI_00351	EDOONBBG_00868	MAMMLDBL_02128	AFMDMMML_00494	PEAAEIBF_01603
111	3-dehydroquinate dehydratase	JJPOMEAN_01126	GDLHNIID_01160	MPPIHGPP_00803	AFPENMNB_00638	DMMEEKLL_00009	LJGNHEPI_00772	KLIEELLH_01077	CNPPMCFC_01404	JNGDAAOP_00727	PHKCACKL_00234	IKFNEICO_00657	MHHLKMJM_01066	KBMPJBAG_00546	LGJLHMCH_01394	IHAGFJKA_01589	CIFGCKGB_01254	BDANEKBP_00931	ICLOJHFC_00172	DKPHPGPK_00354	OHCLPIGC_00039	EEAEKNKN_01919	FEKMDHKN_00341	CMJDOJPE_00095	MDINDCIA_01394	AOACJPKF_00632	OAEFECBH_00900	OEAPKFPM_01036	FEEMCFPK_00947	KNAGIBLK_00420	AJKCGPND_00811	LEAFCHFM_00296	ADCMIGFN_00593	KJAHBHFA_00187	KDOCIAEJ_00897	NLBELCHN_01674	MEPALNDD_01679	AICHPBKO_01122	KPCFGBKH_00716	CKKGLBFI_00761	OFGEIKDA_00672	CEBHAMMP_01862	EGOGMGMA_01305	OEDKLJBL_00814	PJIKHEOI_01213	EDOONBBG_01363	MAMMLDBL_01370	AFMDMMML_01562	PEAAEIBF_01641
112	Phosphomannomutase/phosphoglucomutase	JJPOMEAN_01143	GDLHNIID_01177	MPPIHGPP_01187	AFPENMNB_00421	DMMEEKLL_01321	LJGNHEPI_01258	KLIEELLH_00215	CNPPMCFC_00110	JNGDAAOP_00103	PHKCACKL_00977	IKFNEICO_00101	MHHLKMJM_00214	KBMPJBAG_00681	LGJLHMCH_00844	IHAGFJKA_00301	CIFGCKGB_00101	BDANEKBP_00510	ICLOJHFC_00327	DKPHPGPK_00226	OHCLPIGC_00792	EEAEKNKN_01820	FEKMDHKN_00402	CMJDOJPE_00721	MDINDCIA_00841	AOACJPKF_00436	OAEFECBH_00705	OEAPKFPM_00259	FEEMCFPK_00620	KNAGIBLK_00740	AJKCGPND_00917	LEAFCHFM_00795	ADCMIGFN_00007	KJAHBHFA_00135	KDOCIAEJ_01265	NLBELCHN_00952	MEPALNDD_00963	AICHPBKO_00783	KPCFGBKH_01352	CKKGLBFI_01109	OFGEIKDA_00484	CEBHAMMP_01852	EGOGMGMA_01416	OEDKLJBL_00298	PJIKHEOI_00805	EDOONBBG_00526	MAMMLDBL_00837	AFMDMMML_01109	PEAAEIBF_02306
113	DNA-binding protein HU	JJPOMEAN_01144	GDLHNIID_01178	MPPIHGPP_00857	AFPENMNB_00045	DMMEEKLL_00434	LJGNHEPI_00454	KLIEELLH_00209	CNPPMCFC_01036	JNGDAAOP_00082	PHKCACKL_00615	IKFNEICO_01350	MHHLKMJM_01149	KBMPJBAG_00687	LGJLHMCH_00837	IHAGFJKA_00302	CIFGCKGB_00328	BDANEKBP_00575	ICLOJHFC_01916	DKPHPGPK_00233	OHCLPIGC_00817	EEAEKNKN_00360	FEKMDHKN_00023	CMJDOJPE_00273	MDINDCIA_00817	AOACJPKF_00437	OAEFECBH_01386	OEAPKFPM_00207	FEEMCFPK_00794	KNAGIBLK_00518	AJKCGPND_00905	LEAFCHFM_00139	ADCMIGFN_00335	KJAHBHFA_01054	KDOCIAEJ_01044	NLBELCHN_00951	MEPALNDD_01220	AICHPBKO_00072	KPCFGBKH_00514	CKKGLBFI_01114	OFGEIKDA_00797	CEBHAMMP_01723	EGOGMGMA_00765	OEDKLJBL_00100	PJIKHEOI_00798	EDOONBBG_01050	MAMMLDBL_00914	AFMDMMML_00676	PEAAEIBF_01311
114	Phosphatidylserine decarboxylase proenzyme	JJPOMEAN_01147	GDLHNIID_01181	MPPIHGPP_01197	AFPENMNB_01255	DMMEEKLL_00645	LJGNHEPI_00602	KLIEELLH_00322	CNPPMCFC_01770	JNGDAAOP_01485	PHKCACKL_01405	IKFNEICO_01363	MHHLKMJM_00829	KBMPJBAG_00773	LGJLHMCH_01207	IHAGFJKA_00305	CIFGCKGB_00860	BDANEKBP_00758	ICLOJHFC_01033	DKPHPGPK_00779	OHCLPIGC_01032	EEAEKNKN_01293	FEKMDHKN_01480	CMJDOJPE_00791	MDINDCIA_01357	AOACJPKF_01247	OAEFECBH_01582	OEAPKFPM_00911	FEEMCFPK_01801	KNAGIBLK_00708	AJKCGPND_01169	LEAFCHFM_01132	ADCMIGFN_01073	KJAHBHFA_01477	KDOCIAEJ_01587	NLBELCHN_00996	MEPALNDD_01119	AICHPBKO_00917	KPCFGBKH_00503	CKKGLBFI_01238	OFGEIKDA_01747	CEBHAMMP_01771	EGOGMGMA_01246	OEDKLJBL_00313	PJIKHEOI_01131	EDOONBBG_01565	MAMMLDBL_01047	AFMDMMML_01555	PEAAEIBF_00947
115	putative ABC transporter ATP-binding protein YbiT	JJPOMEAN_01152	GDLHNIID_01186	MPPIHGPP_00869	AFPENMNB_00075	DMMEEKLL_00932	LJGNHEPI_00619	KLIEELLH_01533	CNPPMCFC_00250	JNGDAAOP_00391	PHKCACKL_00264	IKFNEICO_01927	MHHLKMJM_00194	KBMPJBAG_01289	LGJLHMCH_00785	IHAGFJKA_00133	CIFGCKGB_00346	BDANEKBP_00667	ICLOJHFC_02072	DKPHPGPK_00285	OHCLPIGC_00842	EEAEKNKN_00827	FEKMDHKN_00243	CMJDOJPE_00195	MDINDCIA_00766	AOACJPKF_00624	OAEFECBH_01403	OEAPKFPM_00236	FEEMCFPK_00909	KNAGIBLK_00188	AJKCGPND_00938	LEAFCHFM_01044	ADCMIGFN_00119	KJAHBHFA_01580	KDOCIAEJ_01770	NLBELCHN_01248	MEPALNDD_01366	AICHPBKO_01593	KPCFGBKH_01088	CKKGLBFI_00827	OFGEIKDA_01524	CEBHAMMP_01397	EGOGMGMA_01389	OEDKLJBL_00189	PJIKHEOI_00478	EDOONBBG_01066	MAMMLDBL_01682	AFMDMMML_00653	PEAAEIBF_01131
116	hypothetical protein	JJPOMEAN_01153	GDLHNIID_01187	MPPIHGPP_01306	AFPENMNB_00070	DMMEEKLL_00931	LJGNHEPI_01597	KLIEELLH_00672	CNPPMCFC_00249	JNGDAAOP_01613	PHKCACKL_00265	IKFNEICO_00670	MHHLKMJM_00190	KBMPJBAG_01025	LGJLHMCH_01156	IHAGFJKA_00134	CIFGCKGB_00919	BDANEKBP_00550	ICLOJHFC_02234	DKPHPGPK_00864	OHCLPIGC_01211	EEAEKNKN_00826	FEKMDHKN_00240	CMJDOJPE_00219	MDINDCIA_01555	AOACJPKF_00623	OAEFECBH_01088	OEAPKFPM_00232	FEEMCFPK_00908	KNAGIBLK_01596	AJKCGPND_00978	LEAFCHFM_01043	ADCMIGFN_00123	KJAHBHFA_00467	KDOCIAEJ_01773	NLBELCHN_01004	MEPALNDD_01365	AICHPBKO_01592	KPCFGBKH_00724	CKKGLBFI_01046	OFGEIKDA_00019	CEBHAMMP_01396	EGOGMGMA_01441	OEDKLJBL_00185	PJIKHEOI_00358	EDOONBBG_00021	MAMMLDBL_01683	AFMDMMML_00369	PEAAEIBF_01862
117	Translation initiation factor IF-2	JJPOMEAN_01155	GDLHNIID_01189	MPPIHGPP_00816	AFPENMNB_00182	DMMEEKLL_00942	LJGNHEPI_00145	KLIEELLH_01070	CNPPMCFC_00745	JNGDAAOP_00580	PHKCACKL_01073	IKFNEICO_00734	MHHLKMJM_00297	KBMPJBAG_00706	LGJLHMCH_01541	IHAGFJKA_00136	CIFGCKGB_01660	BDANEKBP_00128	ICLOJHFC_00078	DKPHPGPK_01564	OHCLPIGC_00403	EEAEKNKN_01285	FEKMDHKN_00882	CMJDOJPE_00045	MDINDCIA_00425	AOACJPKF_00766	OAEFECBH_00893	OEAPKFPM_00062	FEEMCFPK_01014	KNAGIBLK_00355	AJKCGPND_01244	LEAFCHFM_01554	ADCMIGFN_00717	KJAHBHFA_00922	KDOCIAEJ_00224	NLBELCHN_01380	MEPALNDD_01597	AICHPBKO_01339	KPCFGBKH_00275	CKKGLBFI_00755	OFGEIKDA_00829	CEBHAMMP_00360	EGOGMGMA_00189	OEDKLJBL_00926	PJIKHEOI_01620	EDOONBBG_01373	MAMMLDBL_01059	AFMDMMML_01622	PEAAEIBF_00470
118	Glutamate-1-semialdehyde 2,1-aminomutase	JJPOMEAN_01166	GDLHNIID_01200	MPPIHGPP_00686	AFPENMNB_01261	DMMEEKLL_00261	LJGNHEPI_01516	KLIEELLH_00676	CNPPMCFC_00432	JNGDAAOP_01003	PHKCACKL_00412	IKFNEICO_00527	MHHLKMJM_00032	KBMPJBAG_01035	LGJLHMCH_01198	IHAGFJKA_00148	CIFGCKGB_01453	BDANEKBP_00889	ICLOJHFC_02165	DKPHPGPK_00788	OHCLPIGC_01102	EEAEKNKN_01053	FEKMDHKN_00424	CMJDOJPE_00377	MDINDCIA_00083	AOACJPKF_00895	OAEFECBH_00130	OEAPKFPM_00905	FEEMCFPK_00966	KNAGIBLK_00247	AJKCGPND_01319	LEAFCHFM_01829	ADCMIGFN_00277	KJAHBHFA_01748	KDOCIAEJ_00863	NLBELCHN_00231	MEPALNDD_01454	AICHPBKO_00260	KPCFGBKH_00157	CKKGLBFI_01042	OFGEIKDA_00621	CEBHAMMP_00309	EGOGMGMA_01084	OEDKLJBL_00357	PJIKHEOI_00400	EDOONBBG_01468	MAMMLDBL_01231	AFMDMMML_00098	PEAAEIBF_01006
119	Putative acid--amine ligase YjfC	JJPOMEAN_01176	GDLHNIID_01209	MPPIHGPP_01091	AFPENMNB_00050	DMMEEKLL_00751	LJGNHEPI_00665	KLIEELLH_00330	CNPPMCFC_01474	JNGDAAOP_00087	PHKCACKL_00083	IKFNEICO_01357	MHHLKMJM_00104	KBMPJBAG_01556	LGJLHMCH_01199	IHAGFJKA_00130	CIFGCKGB_01442	BDANEKBP_01209	ICLOJHFC_00800	DKPHPGPK_00787	OHCLPIGC_00812	EEAEKNKN_01165	FEKMDHKN_00085	CMJDOJPE_01730	MDINDCIA_00822	AOACJPKF_00853	OAEFECBH_00129	OEAPKFPM_00213	FEEMCFPK_00015	KNAGIBLK_00505	AJKCGPND_00621	LEAFCHFM_00885	ADCMIGFN_00222	KJAHBHFA_01059	KDOCIAEJ_01639	NLBELCHN_01644	MEPALNDD_01689	AICHPBKO_01780	KPCFGBKH_00509	CKKGLBFI_01246	OFGEIKDA_01357	CEBHAMMP_00597	EGOGMGMA_00635	OEDKLJBL_00434	PJIKHEOI_00401	EDOONBBG_01545	MAMMLDBL_00581	AFMDMMML_00096	PEAAEIBF_01183
120	Porphobilinogen deaminase	JJPOMEAN_01180	GDLHNIID_01213	MPPIHGPP_00150	AFPENMNB_00430	DMMEEKLL_01271	LJGNHEPI_01063	KLIEELLH_01262	CNPPMCFC_00823	JNGDAAOP_01221	PHKCACKL_01656	IKFNEICO_01013	MHHLKMJM_00841	KBMPJBAG_01472	LGJLHMCH_01423	IHAGFJKA_00262	CIFGCKGB_01264	BDANEKBP_00479	ICLOJHFC_01091	DKPHPGPK_00379	OHCLPIGC_00338	EEAEKNKN_00788	FEKMDHKN_00204	CMJDOJPE_00702	MDINDCIA_00627	AOACJPKF_00473	OAEFECBH_01436	OEAPKFPM_00268	FEEMCFPK_01694	KNAGIBLK_00705	AJKCGPND_01179	LEAFCHFM_01569	ADCMIGFN_00041	KJAHBHFA_00360	KDOCIAEJ_00030	NLBELCHN_00912	MEPALNDD_00107	AICHPBKO_00468	KPCFGBKH_00427	CKKGLBFI_00054	OFGEIKDA_00942	CEBHAMMP_00040	EGOGMGMA_01282	OEDKLJBL_00268	PJIKHEOI_01296	EDOONBBG_01541	MAMMLDBL_01777	AFMDMMML_00567	PEAAEIBF_00189
121	Choline trimethylamine-lyase activating enzyme	JJPOMEAN_01190	GDLHNIID_01223	MPPIHGPP_00117	AFPENMNB_01036	DMMEEKLL_00231	LJGNHEPI_00415	KLIEELLH_00432	CNPPMCFC_00753	JNGDAAOP_00857	PHKCACKL_00665	IKFNEICO_01261	MHHLKMJM_00051	KBMPJBAG_00781	LGJLHMCH_01033	IHAGFJKA_01575	CIFGCKGB_00265	BDANEKBP_00013	ICLOJHFC_01811	DKPHPGPK_00039	OHCLPIGC_00696	EEAEKNKN_00963	FEKMDHKN_00489	CMJDOJPE_01033	MDINDCIA_00937	AOACJPKF_01182	OAEFECBH_00557	OEAPKFPM_00523	FEEMCFPK_01543	KNAGIBLK_00987	AJKCGPND_00359	LEAFCHFM_00697	ADCMIGFN_01084	KJAHBHFA_00589	KDOCIAEJ_01378	NLBELCHN_01049	MEPALNDD_01503	AICHPBKO_00796	KPCFGBKH_00844	CKKGLBFI_01607	OFGEIKDA_01016	CEBHAMMP_00348	EGOGMGMA_00492	OEDKLJBL_00726	PJIKHEOI_00875	EDOONBBG_00802	MAMMLDBL_01578	AFMDMMML_00296	PEAAEIBF_01473
122	2-oxoglutarate oxidoreductase subunit KorA	JJPOMEAN_01191	GDLHNIID_01224	MPPIHGPP_00118	AFPENMNB_01037	DMMEEKLL_00230	LJGNHEPI_00414	KLIEELLH_00431	CNPPMCFC_00752	JNGDAAOP_00856	PHKCACKL_00666	IKFNEICO_01262	MHHLKMJM_00052	KBMPJBAG_00782	LGJLHMCH_01034	IHAGFJKA_01574	CIFGCKGB_00264	BDANEKBP_00012	ICLOJHFC_01812	DKPHPGPK_00038	OHCLPIGC_00697	EEAEKNKN_00962	FEKMDHKN_00488	CMJDOJPE_01034	MDINDCIA_00936	AOACJPKF_01181	OAEFECBH_00558	OEAPKFPM_00522	FEEMCFPK_01542	KNAGIBLK_00986	AJKCGPND_00358	LEAFCHFM_00698	ADCMIGFN_01083	KJAHBHFA_00588	KDOCIAEJ_01377	NLBELCHN_01048	MEPALNDD_01502	AICHPBKO_00795	KPCFGBKH_00843	CKKGLBFI_01608	OFGEIKDA_01017	CEBHAMMP_00349	EGOGMGMA_00491	OEDKLJBL_00727	PJIKHEOI_00876	EDOONBBG_00803	MAMMLDBL_01579	AFMDMMML_00295	PEAAEIBF_01472
123	hypothetical protein	JJPOMEAN_01192	GDLHNIID_01225	MPPIHGPP_00119	AFPENMNB_01038	DMMEEKLL_00229	LJGNHEPI_00413	KLIEELLH_00430	CNPPMCFC_00751	JNGDAAOP_00855	PHKCACKL_00667	IKFNEICO_01263	MHHLKMJM_00053	KBMPJBAG_00783	LGJLHMCH_01035	IHAGFJKA_01573	CIFGCKGB_00263	BDANEKBP_00011	ICLOJHFC_01813	DKPHPGPK_00037	OHCLPIGC_00698	EEAEKNKN_00961	FEKMDHKN_00487	CMJDOJPE_01035	MDINDCIA_00935	AOACJPKF_01180	OAEFECBH_00559	OEAPKFPM_00521	FEEMCFPK_01541	KNAGIBLK_00985	AJKCGPND_00357	LEAFCHFM_00699	ADCMIGFN_01082	KJAHBHFA_00587	KDOCIAEJ_01376	NLBELCHN_01047	MEPALNDD_01501	AICHPBKO_00794	KPCFGBKH_00842	CKKGLBFI_01609	OFGEIKDA_01018	CEBHAMMP_00350	EGOGMGMA_00490	OEDKLJBL_00728	PJIKHEOI_00877	EDOONBBG_00804	MAMMLDBL_01580	AFMDMMML_00294	PEAAEIBF_01418
124	hypothetical protein	JJPOMEAN_01193	GDLHNIID_01226	MPPIHGPP_00120	AFPENMNB_01039	DMMEEKLL_00228	LJGNHEPI_00412	KLIEELLH_00429	CNPPMCFC_00750	JNGDAAOP_00854	PHKCACKL_00668	IKFNEICO_01264	MHHLKMJM_00054	KBMPJBAG_00784	LGJLHMCH_01036	IHAGFJKA_01572	CIFGCKGB_00262	BDANEKBP_00010	ICLOJHFC_01814	DKPHPGPK_00036	OHCLPIGC_00699	EEAEKNKN_00960	FEKMDHKN_00486	CMJDOJPE_01036	MDINDCIA_00934	AOACJPKF_01179	OAEFECBH_00560	OEAPKFPM_00520	FEEMCFPK_01540	KNAGIBLK_00984	AJKCGPND_00356	LEAFCHFM_00700	ADCMIGFN_01081	KJAHBHFA_00586	KDOCIAEJ_01375	NLBELCHN_01046	MEPALNDD_01500	AICHPBKO_00793	KPCFGBKH_00841	CKKGLBFI_01610	OFGEIKDA_01019	CEBHAMMP_00351	EGOGMGMA_00489	OEDKLJBL_00729	PJIKHEOI_00878	EDOONBBG_00805	MAMMLDBL_01581	AFMDMMML_00293	PEAAEIBF_01250
125	Chaperone protein DnaJ	JJPOMEAN_01195	GDLHNIID_01228	MPPIHGPP_01137	AFPENMNB_00629	DMMEEKLL_01202	LJGNHEPI_01436	KLIEELLH_01508	CNPPMCFC_00047	JNGDAAOP_01246	PHKCACKL_02239	IKFNEICO_02266	MHHLKMJM_00749	KBMPJBAG_00499	LGJLHMCH_00588	IHAGFJKA_01567	CIFGCKGB_00990	BDANEKBP_00670	ICLOJHFC_00510	DKPHPGPK_00504	OHCLPIGC_00411	EEAEKNKN_00413	FEKMDHKN_00674	CMJDOJPE_00657	MDINDCIA_00417	AOACJPKF_01399	OAEFECBH_00312	OEAPKFPM_01027	FEEMCFPK_01497	KNAGIBLK_01075	AJKCGPND_01562	LEAFCHFM_00077	ADCMIGFN_00313	KJAHBHFA_00176	KDOCIAEJ_00767	NLBELCHN_01133	MEPALNDD_01278	AICHPBKO_00010	KPCFGBKH_00405	CKKGLBFI_00798	OFGEIKDA_00785	CEBHAMMP_00686	EGOGMGMA_01256	OEDKLJBL_00132	PJIKHEOI_01521	EDOONBBG_00468	MAMMLDBL_02292	AFMDMMML_00195	PEAAEIBF_00822
126	Phosphoglycerate kinase	JJPOMEAN_01201	GDLHNIID_01234	MPPIHGPP_01126	AFPENMNB_00047	DMMEEKLL_00431	LJGNHEPI_00457	KLIEELLH_00558	CNPPMCFC_01035	JNGDAAOP_00084	PHKCACKL_00614	IKFNEICO_01352	MHHLKMJM_01152	KBMPJBAG_00165	LGJLHMCH_00280	IHAGFJKA_01562	CIFGCKGB_00872	BDANEKBP_00572	ICLOJHFC_00559	DKPHPGPK_01594	OHCLPIGC_00815	EEAEKNKN_00359	FEKMDHKN_00026	CMJDOJPE_01055	MDINDCIA_00819	AOACJPKF_00431	OAEFECBH_00667	OEAPKFPM_00209	FEEMCFPK_00332	KNAGIBLK_01381	AJKCGPND_00339	LEAFCHFM_00941	ADCMIGFN_00338	KJAHBHFA_01056	KDOCIAEJ_02152	NLBELCHN_01079	MEPALNDD_00497	AICHPBKO_00271	KPCFGBKH_00512	CKKGLBFI_01565	OFGEIKDA_00714	CEBHAMMP_01724	EGOGMGMA_00763	OEDKLJBL_00097	PJIKHEOI_00662	EDOONBBG_01555	MAMMLDBL_00915	AFMDMMML_01145	PEAAEIBF_01312
127	Magnesium transport protein CorA	JJPOMEAN_01202	GDLHNIID_01235	MPPIHGPP_01127	AFPENMNB_00048	DMMEEKLL_00430	LJGNHEPI_00458	KLIEELLH_00557	CNPPMCFC_00975	JNGDAAOP_00085	PHKCACKL_01351	IKFNEICO_01353	MHHLKMJM_01153	KBMPJBAG_00166	LGJLHMCH_00281	IHAGFJKA_01561	CIFGCKGB_00873	BDANEKBP_00571	ICLOJHFC_00874	DKPHPGPK_01593	OHCLPIGC_00814	EEAEKNKN_00815	FEKMDHKN_00027	CMJDOJPE_01747	MDINDCIA_00820	AOACJPKF_00430	OAEFECBH_00666	OEAPKFPM_00210	FEEMCFPK_01648	KNAGIBLK_00152	AJKCGPND_01091	LEAFCHFM_01074	ADCMIGFN_00339	KJAHBHFA_01057	KDOCIAEJ_00113	NLBELCHN_01080	MEPALNDD_00180	AICHPBKO_01560	KPCFGBKH_00511	CKKGLBFI_01564	OFGEIKDA_00115	CEBHAMMP_00944	EGOGMGMA_00762	OEDKLJBL_00096	PJIKHEOI_00663	EDOONBBG_01554	MAMMLDBL_01160	AFMDMMML_01146	PEAAEIBF_00582
128	ATP-dependent DNA helicase PcrA	JJPOMEAN_01328	GDLHNIID_01258	MPPIHGPP_00229	AFPENMNB_00394	DMMEEKLL_00420	LJGNHEPI_00293	KLIEELLH_00668	CNPPMCFC_00532	JNGDAAOP_01024	PHKCACKL_01030	IKFNEICO_01751	MHHLKMJM_01539	KBMPJBAG_00787	LGJLHMCH_01152	IHAGFJKA_00814	CIFGCKGB_00388	BDANEKBP_00294	ICLOJHFC_00187	DKPHPGPK_00868	OHCLPIGC_01128	EEAEKNKN_01858	FEKMDHKN_00054	CMJDOJPE_01237	MDINDCIA_00111	AOACJPKF_01171	OAEFECBH_00465	OEAPKFPM_00327	FEEMCFPK_00933	KNAGIBLK_01266	AJKCGPND_00838	LEAFCHFM_00310	ADCMIGFN_01307	KJAHBHFA_00303	KDOCIAEJ_00911	NLBELCHN_01052	MEPALNDD_01664	AICHPBKO_01109	KPCFGBKH_01427	CKKGLBFI_01050	OFGEIKDA_00779	CEBHAMMP_01000	EGOGMGMA_00860	OEDKLJBL_01287	PJIKHEOI_00354	EDOONBBG_01124	MAMMLDBL_01123	AFMDMMML_00737	PEAAEIBF_00710
129	50S ribosomal protein L9	JJPOMEAN_01279	GDLHNIID_01307	MPPIHGPP_00574	AFPENMNB_00706	DMMEEKLL_00830	LJGNHEPI_00278	KLIEELLH_00197	CNPPMCFC_00953	JNGDAAOP_00711	PHKCACKL_00473	IKFNEICO_00882	MHHLKMJM_00788	KBMPJBAG_00702	LGJLHMCH_00825	IHAGFJKA_00358	CIFGCKGB_01114	BDANEKBP_00604	ICLOJHFC_00579	DKPHPGPK_00245	OHCLPIGC_00724	EEAEKNKN_00998	FEKMDHKN_00187	CMJDOJPE_00375	MDINDCIA_00907	AOACJPKF_00760	OAEFECBH_01619	OEAPKFPM_00781	FEEMCFPK_00316	KNAGIBLK_01304	AJKCGPND_00386	LEAFCHFM_01241	ADCMIGFN_00070	KJAHBHFA_00705	KDOCIAEJ_01434	NLBELCHN_00647	MEPALNDD_00736	AICHPBKO_00586	KPCFGBKH_00641	CKKGLBFI_01129	OFGEIKDA_00637	CEBHAMMP_00297	EGOGMGMA_00734	OEDKLJBL_00236	PJIKHEOI_00786	EDOONBBG_00747	MAMMLDBL_00730	AFMDMMML_00708	PEAAEIBF_00623
130	Transcription elongation factor GreA	JJPOMEAN_01266	GDLHNIID_01320	MPPIHGPP_00881	AFPENMNB_01168	DMMEEKLL_00307	LJGNHEPI_00540	KLIEELLH_00786	CNPPMCFC_01594	JNGDAAOP_01116	PHKCACKL_00491	IKFNEICO_01276	MHHLKMJM_00201	KBMPJBAG_01682	LGJLHMCH_00601	IHAGFJKA_00342	CIFGCKGB_00363	BDANEKBP_00708	ICLOJHFC_01271	DKPHPGPK_00517	OHCLPIGC_01344	EEAEKNKN_00426	FEKMDHKN_00400	CMJDOJPE_00946	MDINDCIA_01039	AOACJPKF_00878	OAEFECBH_01021	OEAPKFPM_00129	FEEMCFPK_00154	KNAGIBLK_00679	AJKCGPND_00376	LEAFCHFM_01249	ADCMIGFN_00096	KJAHBHFA_00477	KDOCIAEJ_01140	NLBELCHN_01619	MEPALNDD_00469	AICHPBKO_00594	KPCFGBKH_00833	CKKGLBFI_01025	OFGEIKDA_00353	CEBHAMMP_01908	EGOGMGMA_00924	OEDKLJBL_00209	PJIKHEOI_01508	EDOONBBG_01077	MAMMLDBL_00748	AFMDMMML_00432	PEAAEIBF_00388
131	Aspartate-semialdehyde dehydrogenase	JJPOMEAN_01254	GDLHNIID_01332	MPPIHGPP_01543	AFPENMNB_01270	DMMEEKLL_01428	LJGNHEPI_00407	KLIEELLH_01131	CNPPMCFC_00965	JNGDAAOP_01169	PHKCACKL_00989	IKFNEICO_00375	MHHLKMJM_00911	KBMPJBAG_00647	LGJLHMCH_01056	IHAGFJKA_00400	CIFGCKGB_00572	BDANEKBP_01023	ICLOJHFC_01066	DKPHPGPK_00016	OHCLPIGC_00868	EEAEKNKN_00232	FEKMDHKN_01173	CMJDOJPE_01099	MDINDCIA_00570	AOACJPKF_01227	OAEFECBH_00979	OEAPKFPM_00363	FEEMCFPK_01838	KNAGIBLK_01036	AJKCGPND_01723	LEAFCHFM_01088	ADCMIGFN_00394	KJAHBHFA_01341	KDOCIAEJ_01553	NLBELCHN_00931	MEPALNDD_01084	AICHPBKO_00434	KPCFGBKH_00212	CKKGLBFI_01012	OFGEIKDA_01471	CEBHAMMP_00950	EGOGMGMA_00701	OEDKLJBL_00027	PJIKHEOI_01096	EDOONBBG_00620	MAMMLDBL_00333	AFMDMMML_00475	PEAAEIBF_00193
132	50S ribosomal protein L31	JJPOMEAN_01246	GDLHNIID_01340	MPPIHGPP_00566	AFPENMNB_00178	DMMEEKLL_00864	LJGNHEPI_01272	KLIEELLH_01836	CNPPMCFC_01689	JNGDAAOP_01535	PHKCACKL_00474	IKFNEICO_01447	MHHLKMJM_00061	KBMPJBAG_00295	LGJLHMCH_00804	IHAGFJKA_00392	CIFGCKGB_01107	BDANEKBP_00732	ICLOJHFC_00958	DKPHPGPK_00263	OHCLPIGC_01096	EEAEKNKN_00255	FEKMDHKN_00841	CMJDOJPE_00904	MDINDCIA_00077	AOACJPKF_01235	OAEFECBH_00609	OEAPKFPM_00066	FEEMCFPK_01709	KNAGIBLK_00944	AJKCGPND_00698	LEAFCHFM_01634	ADCMIGFN_00545	KJAHBHFA_01741	KDOCIAEJ_01900	NLBELCHN_01285	MEPALNDD_01009	AICHPBKO_01012	KPCFGBKH_01606	CKKGLBFI_00938	OFGEIKDA_00988	CEBHAMMP_01819	EGOGMGMA_00721	OEDKLJBL_00763	PJIKHEOI_00458	EDOONBBG_00764	MAMMLDBL_00731	AFMDMMML_01311	PEAAEIBF_01995
133	hypothetical protein	JJPOMEAN_01241	GDLHNIID_01345	MPPIHGPP_01285	AFPENMNB_01343	DMMEEKLL_00607	LJGNHEPI_00867	KLIEELLH_01573	CNPPMCFC_00389	JNGDAAOP_00953	PHKCACKL_00727	IKFNEICO_00029	MHHLKMJM_00888	KBMPJBAG_00526	LGJLHMCH_00485	IHAGFJKA_01543	CIFGCKGB_00142	BDANEKBP_00580	ICLOJHFC_01325	DKPHPGPK_00968	OHCLPIGC_00127	EEAEKNKN_00390	FEKMDHKN_00177	CMJDOJPE_01547	MDINDCIA_01131	AOACJPKF_00927	OAEFECBH_00840	OEAPKFPM_01540	FEEMCFPK_00450	KNAGIBLK_00483	AJKCGPND_01464	LEAFCHFM_00669	ADCMIGFN_00106	KJAHBHFA_00165	KDOCIAEJ_00699	NLBELCHN_00723	MEPALNDD_00769	AICHPBKO_00821	KPCFGBKH_01338	CKKGLBFI_00869	OFGEIKDA_00782	CEBHAMMP_01303	EGOGMGMA_00604	OEDKLJBL_00201	PJIKHEOI_00286	EDOONBBG_01604	MAMMLDBL_00048	AFMDMMML_00867	PEAAEIBF_02127
134	Flagellar P-ring protein	JJPOMEAN_01226	GDLHNIID_01363	MPPIHGPP_00159	AFPENMNB_01313	DMMEEKLL_00128	LJGNHEPI_01052	KLIEELLH_00561	CNPPMCFC_00122	JNGDAAOP_00038	PHKCACKL_00548	IKFNEICO_01025	MHHLKMJM_01140	KBMPJBAG_00432	LGJLHMCH_00277	IHAGFJKA_01713	CIFGCKGB_01273	BDANEKBP_01265	ICLOJHFC_00678	DKPHPGPK_01597	OHCLPIGC_01493	EEAEKNKN_00257	FEKMDHKN_01159	CMJDOJPE_01740	MDINDCIA_00967	AOACJPKF_00890	OAEFECBH_00670	OEAPKFPM_00020	FEEMCFPK_00143	KNAGIBLK_00194	AJKCGPND_01021	LEAFCHFM_00963	ADCMIGFN_00827	KJAHBHFA_01233	KDOCIAEJ_00556	NLBELCHN_01273	MEPALNDD_00413	AICHPBKO_00329	KPCFGBKH_00417	CKKGLBFI_01568	OFGEIKDA_01300	CEBHAMMP_00596	EGOGMGMA_00365	OEDKLJBL_00566	PJIKHEOI_00659	EDOONBBG_01532	MAMMLDBL_00654	AFMDMMML_01142	PEAAEIBF_02285
135	Isoprenyl transferase	JJPOMEAN_01214	GDLHNIID_01376	MPPIHGPP_01508	AFPENMNB_01445	DMMEEKLL_01012	LJGNHEPI_00909	KLIEELLH_01883	CNPPMCFC_00321	JNGDAAOP_01209	PHKCACKL_01166	IKFNEICO_00958	MHHLKMJM_00179	KBMPJBAG_00911	LGJLHMCH_00342	IHAGFJKA_00072	CIFGCKGB_01708	BDANEKBP_00623	ICLOJHFC_00112	DKPHPGPK_01115	OHCLPIGC_00175	EEAEKNKN_01413	FEKMDHKN_00225	CMJDOJPE_00438	MDINDCIA_01177	AOACJPKF_01361	OAEFECBH_00466	OEAPKFPM_01393	FEEMCFPK_01087	KNAGIBLK_00101	AJKCGPND_01234	LEAFCHFM_00350	ADCMIGFN_00132	KJAHBHFA_00040	KDOCIAEJ_00260	NLBELCHN_00472	MEPALNDD_01568	AICHPBKO_01197	KPCFGBKH_01259	CKKGLBFI_00201	OFGEIKDA_00295	CEBHAMMP_01470	EGOGMGMA_01352	OEDKLJBL_00175	PJIKHEOI_00548	EDOONBBG_00582	MAMMLDBL_02236	AFMDMMML_01346	PEAAEIBF_02157
136	Flagellar motor switch protein FliG	JJPOMEAN_01495	GDLHNIID_01415	MPPIHGPP_00646	AFPENMNB_00959	DMMEEKLL_00898	LJGNHEPI_00376	KLIEELLH_01984	CNPPMCFC_01027	JNGDAAOP_00225	PHKCACKL_01334	IKFNEICO_01034	MHHLKMJM_00216	KBMPJBAG_00465	LGJLHMCH_00966	IHAGFJKA_01378	CIFGCKGB_00421	BDANEKBP_00512	ICLOJHFC_00330	DKPHPGPK_00102	OHCLPIGC_00532	EEAEKNKN_00321	FEKMDHKN_00073	CMJDOJPE_00718	MDINDCIA_00299	AOACJPKF_00868	OAEFECBH_00206	OEAPKFPM_01214	FEEMCFPK_00617	KNAGIBLK_00743	AJKCGPND_00920	LEAFCHFM_00792	ADCMIGFN_00009	KJAHBHFA_00294	KDOCIAEJ_01268	NLBELCHN_00662	MEPALNDD_00960	AICHPBKO_00786	KPCFGBKH_00411	CKKGLBFI_00327	OFGEIKDA_01261	CEBHAMMP_01732	EGOGMGMA_01207	OEDKLJBL_00296	PJIKHEOI_00428	EDOONBBG_01427	MAMMLDBL_01178	AFMDMMML_00126	PEAAEIBF_01062
137	1-deoxy-D-xylulose-5-phosphate synthase	JJPOMEAN_01497	GDLHNIID_01417	MPPIHGPP_00644	AFPENMNB_00961	DMMEEKLL_00896	LJGNHEPI_00374	KLIEELLH_01982	CNPPMCFC_01073	JNGDAAOP_00223	PHKCACKL_00167	IKFNEICO_01037	MHHLKMJM_00218	KBMPJBAG_00467	LGJLHMCH_00964	IHAGFJKA_01376	CIFGCKGB_00419	BDANEKBP_00514	ICLOJHFC_00332	DKPHPGPK_00104	OHCLPIGC_00534	EEAEKNKN_00987	FEKMDHKN_00075	CMJDOJPE_00716	MDINDCIA_00297	AOACJPKF_00870	OAEFECBH_00208	OEAPKFPM_01216	FEEMCFPK_00615	KNAGIBLK_00745	AJKCGPND_00922	LEAFCHFM_00790	ADCMIGFN_00011	KJAHBHFA_00292	KDOCIAEJ_01270	NLBELCHN_00664	MEPALNDD_00958	AICHPBKO_00788	KPCFGBKH_00408	CKKGLBFI_00325	OFGEIKDA_01263	CEBHAMMP_00827	EGOGMGMA_01205	OEDKLJBL_00294	PJIKHEOI_00430	EDOONBBG_01425	MAMMLDBL_00367	AFMDMMML_00128	PEAAEIBF_00991
138	Cell division ATP-binding protein FtsE	JJPOMEAN_01504	GDLHNIID_01424	MPPIHGPP_00391	AFPENMNB_00125	DMMEEKLL_00145	LJGNHEPI_01002	KLIEELLH_00301	CNPPMCFC_00285	JNGDAAOP_00775	PHKCACKL_00696	IKFNEICO_01904	MHHLKMJM_00697	KBMPJBAG_01428	LGJLHMCH_00934	IHAGFJKA_01369	CIFGCKGB_01395	BDANEKBP_01091	ICLOJHFC_01909	DKPHPGPK_00135	OHCLPIGC_00012	EEAEKNKN_00797	FEKMDHKN_00312	CMJDOJPE_00413	MDINDCIA_01103	AOACJPKF_00788	OAEFECBH_00183	OEAPKFPM_00280	FEEMCFPK_00787	KNAGIBLK_00064	AJKCGPND_00898	LEAFCHFM_00132	ADCMIGFN_01140	KJAHBHFA_01628	KDOCIAEJ_01051	NLBELCHN_00428	MEPALNDD_01227	AICHPBKO_00079	KPCFGBKH_00525	CKKGLBFI_01217	OFGEIKDA_00467	CEBHAMMP_01435	EGOGMGMA_00409	OEDKLJBL_01301	PJIKHEOI_01037	EDOONBBG_00963	MAMMLDBL_01752	AFMDMMML_00087	PEAAEIBF_02293
139	Flagellar secretion chaperone FliS	JJPOMEAN_01509	GDLHNIID_01429	MPPIHGPP_00386	AFPENMNB_00130	DMMEEKLL_00140	LJGNHEPI_00997	KLIEELLH_00296	CNPPMCFC_00840	JNGDAAOP_00780	PHKCACKL_02081	IKFNEICO_01339	MHHLKMJM_00702	KBMPJBAG_01423	LGJLHMCH_00929	IHAGFJKA_01364	CIFGCKGB_01404	BDANEKBP_01086	ICLOJHFC_01914	DKPHPGPK_00140	OHCLPIGC_00007	EEAEKNKN_01744	FEKMDHKN_00307	CMJDOJPE_00408	MDINDCIA_01108	AOACJPKF_00793	OAEFECBH_00188	OEAPKFPM_00275	FEEMCFPK_00792	KNAGIBLK_00069	AJKCGPND_00903	LEAFCHFM_00137	ADCMIGFN_01145	KJAHBHFA_01633	KDOCIAEJ_01046	NLBELCHN_00423	MEPALNDD_01222	AICHPBKO_00074	KPCFGBKH_00520	CKKGLBFI_01212	OFGEIKDA_00462	CEBHAMMP_00054	EGOGMGMA_00404	OEDKLJBL_01306	PJIKHEOI_01032	EDOONBBG_00968	MAMMLDBL_02039	AFMDMMML_00108	PEAAEIBF_00124
140	Phosphatidylglycerol--prolipoprotein diacylglyceryl transferase	JJPOMEAN_01520	GDLHNIID_01440	MPPIHGPP_00695	AFPENMNB_00792	DMMEEKLL_00873	LJGNHEPI_01076	KLIEELLH_01553	CNPPMCFC_00724	JNGDAAOP_00039	PHKCACKL_00592	IKFNEICO_02123	MHHLKMJM_00565	KBMPJBAG_01444	LGJLHMCH_01571	IHAGFJKA_00503	CIFGCKGB_01320	BDANEKBP_00149	ICLOJHFC_01827	DKPHPGPK_01473	OHCLPIGC_01492	EEAEKNKN_00306	FEKMDHKN_01185	CMJDOJPE_00709	MDINDCIA_00968	AOACJPKF_00295	OAEFECBH_01274	OEAPKFPM_01585	FEEMCFPK_00522	KNAGIBLK_01089	AJKCGPND_01422	LEAFCHFM_00713	ADCMIGFN_00400	KJAHBHFA_01232	KDOCIAEJ_01362	NLBELCHN_01712	MEPALNDD_01486	AICHPBKO_01387	KPCFGBKH_01177	CKKGLBFI_00846	OFGEIKDA_01322	CEBHAMMP_00469	EGOGMGMA_01361	OEDKLJBL_01167	PJIKHEOI_01703	EDOONBBG_01173	MAMMLDBL_00935	AFMDMMML_01186	PEAAEIBF_01212
141	Glycine--tRNA ligase alpha subunit	JJPOMEAN_01532	GDLHNIID_01451	MPPIHGPP_00700	AFPENMNB_00797	DMMEEKLL_01260	LJGNHEPI_00042	KLIEELLH_01995	CNPPMCFC_01020	JNGDAAOP_01145	PHKCACKL_01170	IKFNEICO_02115	MHHLKMJM_01058	KBMPJBAG_00480	LGJLHMCH_01353	IHAGFJKA_00496	CIFGCKGB_01325	BDANEKBP_00940	ICLOJHFC_00417	DKPHPGPK_00322	OHCLPIGC_01487	EEAEKNKN_00188	FEKMDHKN_00349	CMJDOJPE_01220	MDINDCIA_00973	AOACJPKF_00301	OAEFECBH_00396	OEAPKFPM_01580	FEEMCFPK_00542	KNAGIBLK_01412	AJKCGPND_00957	LEAFCHFM_01375	ADCMIGFN_00602	KJAHBHFA_01431	KDOCIAEJ_01006	NLBELCHN_01720	MEPALNDD_00877	AICHPBKO_01749	KPCFGBKH_01172	CKKGLBFI_00338	OFGEIKDA_00812	CEBHAMMP_01559	EGOGMGMA_00287	OEDKLJBL_00822	PJIKHEOI_00770	EDOONBBG_01178	MAMMLDBL_00415	AFMDMMML_00229	PEAAEIBF_01914
142	UDP-N-acetylglucosamine 4,6-dehydratase (inverting)	JJPOMEAN_01544	GDLHNIID_01463	MPPIHGPP_00862	AFPENMNB_01421	DMMEEKLL_00835	LJGNHEPI_00715	KLIEELLH_00171	CNPPMCFC_00116	JNGDAAOP_01249	PHKCACKL_00721	IKFNEICO_00495	MHHLKMJM_00176	KBMPJBAG_00302	LGJLHMCH_00359	IHAGFJKA_00689	CIFGCKGB_00333	BDANEKBP_00626	ICLOJHFC_02218	DKPHPGPK_01098	OHCLPIGC_00408	EEAEKNKN_00924	FEKMDHKN_00222	CMJDOJPE_01565	MDINDCIA_00420	AOACJPKF_00464	OAEFECBH_00774	OEAPKFPM_00663	FEEMCFPK_01314	KNAGIBLK_00021	AJKCGPND_00069	LEAFCHFM_00451	ADCMIGFN_00135	KJAHBHFA_01157	KDOCIAEJ_00372	NLBELCHN_01745	MEPALNDD_00682	AICHPBKO_00742	KPCFGBKH_01217	CKKGLBFI_01371	OFGEIKDA_00292	CEBHAMMP_00760	EGOGMGMA_01010	OEDKLJBL_00172	PJIKHEOI_00565	EDOONBBG_01055	MAMMLDBL_00042	AFMDMMML_00913	PEAAEIBF_01515
143	hypothetical protein	JJPOMEAN_01556	GDLHNIID_01474	MPPIHGPP_00246	AFPENMNB_00968	DMMEEKLL_01069	LJGNHEPI_01379	KLIEELLH_00952	CNPPMCFC_01049	JNGDAAOP_00095	PHKCACKL_00216	IKFNEICO_00809	MHHLKMJM_00019	KBMPJBAG_00071	LGJLHMCH_01015	IHAGFJKA_01435	CIFGCKGB_01360	BDANEKBP_01016	ICLOJHFC_00712	DKPHPGPK_00057	OHCLPIGC_00802	EEAEKNKN_01607	FEKMDHKN_00041	CMJDOJPE_00825	MDINDCIA_00831	AOACJPKF_00011	OAEFECBH_01714	OEAPKFPM_01136	FEEMCFPK_01622	KNAGIBLK_01136	AJKCGPND_01395	LEAFCHFM_01028	ADCMIGFN_00345	KJAHBHFA_01068	KDOCIAEJ_00521	NLBELCHN_01302	MEPALNDD_01745	AICHPBKO_01519	KPCFGBKH_00805	CKKGLBFI_01590	OFGEIKDA_01587	CEBHAMMP_01581	EGOGMGMA_00010	OEDKLJBL_00090	PJIKHEOI_00307	EDOONBBG_01099	MAMMLDBL_01665	AFMDMMML_00762	PEAAEIBF_00608
144	UvrABC system protein B	JJPOMEAN_01564	GDLHNIID_01482	MPPIHGPP_00977	AFPENMNB_01512	DMMEEKLL_01110	LJGNHEPI_01226	KLIEELLH_01393	CNPPMCFC_01590	JNGDAAOP_00262	PHKCACKL_00205	IKFNEICO_02196	MHHLKMJM_01583	KBMPJBAG_01755	LGJLHMCH_00781	IHAGFJKA_00475	CIFGCKGB_00579	BDANEKBP_00977	ICLOJHFC_00523	DKPHPGPK_00677	OHCLPIGC_01154	EEAEKNKN_01391	FEKMDHKN_00611	CMJDOJPE_00016	MDINDCIA_01547	AOACJPKF_00193	OAEFECBH_01417	OEAPKFPM_00246	FEEMCFPK_01524	KNAGIBLK_01559	AJKCGPND_01535	LEAFCHFM_00105	ADCMIGFN_01276	KJAHBHFA_00502	KDOCIAEJ_00747	NLBELCHN_00330	MEPALNDD_01266	AICHPBKO_00051	KPCFGBKH_00382	CKKGLBFI_01414	OFGEIKDA_00991	CEBHAMMP_01903	EGOGMGMA_01374	OEDKLJBL_01328	PJIKHEOI_00479	EDOONBBG_01304	MAMMLDBL_00403	AFMDMMML_00550	PEAAEIBF_02041
145	Cbb3-type cytochrome c oxidase subunit CcoN1	JJPOMEAN_01568	GDLHNIID_01486	MPPIHGPP_01077	AFPENMNB_00361	DMMEEKLL_01195	LJGNHEPI_00104	KLIEELLH_01599	CNPPMCFC_00857	JNGDAAOP_00044	PHKCACKL_00286	IKFNEICO_00440	MHHLKMJM_00335	KBMPJBAG_00869	LGJLHMCH_00731	IHAGFJKA_00471	CIFGCKGB_00664	BDANEKBP_00160	ICLOJHFC_02239	DKPHPGPK_00626	OHCLPIGC_01058	EEAEKNKN_00422	FEKMDHKN_00865	CMJDOJPE_01589	MDINDCIA_01448	AOACJPKF_00216	OAEFECBH_01194	OEAPKFPM_00444	FEEMCFPK_01238	KNAGIBLK_00339	AJKCGPND_00054	LEAFCHFM_00436	ADCMIGFN_00446	KJAHBHFA_00678	KDOCIAEJ_00387	NLBELCHN_00323	MEPALNDD_00665	AICHPBKO_00698	KPCFGBKH_00464	CKKGLBFI_00895	OFGEIKDA_01600	CEBHAMMP_00070	EGOGMGMA_01162	OEDKLJBL_01217	PJIKHEOI_01254	EDOONBBG_00345	MAMMLDBL_01290	AFMDMMML_01386	PEAAEIBF_00168
146	hypothetical protein	JJPOMEAN_01569	GDLHNIID_01487	MPPIHGPP_01076	AFPENMNB_00360	DMMEEKLL_01194	LJGNHEPI_00105	KLIEELLH_01598	CNPPMCFC_00858	JNGDAAOP_00045	PHKCACKL_00285	IKFNEICO_00439	MHHLKMJM_00336	KBMPJBAG_00870	LGJLHMCH_00732	IHAGFJKA_00470	CIFGCKGB_00663	BDANEKBP_00159	ICLOJHFC_02238	DKPHPGPK_00627	OHCLPIGC_01059	EEAEKNKN_00421	FEKMDHKN_00864	CMJDOJPE_01588	MDINDCIA_01447	AOACJPKF_00217	OAEFECBH_01193	OEAPKFPM_00445	FEEMCFPK_01239	KNAGIBLK_00340	AJKCGPND_00055	LEAFCHFM_00437	ADCMIGFN_00447	KJAHBHFA_00679	KDOCIAEJ_00386	NLBELCHN_00322	MEPALNDD_00666	AICHPBKO_00699	KPCFGBKH_00463	CKKGLBFI_00894	OFGEIKDA_01601	CEBHAMMP_00071	EGOGMGMA_01161	OEDKLJBL_01218	PJIKHEOI_01253	EDOONBBG_00346	MAMMLDBL_01291	AFMDMMML_01385	PEAAEIBF_00167
147	tRNA-cytidine(32) 2-sulfurtransferase	JJPOMEAN_01667	GDLHNIID_01507	MPPIHGPP_01009	AFPENMNB_01235	DMMEEKLL_00695	LJGNHEPI_00883	KLIEELLH_00205	CNPPMCFC_00962	JNGDAAOP_01071	PHKCACKL_00110	IKFNEICO_01073	MHHLKMJM_00886	KBMPJBAG_00841	LGJLHMCH_00832	IHAGFJKA_01016	CIFGCKGB_00567	BDANEKBP_01058	ICLOJHFC_01253	DKPHPGPK_00238	OHCLPIGC_01567	EEAEKNKN_00623	FEKMDHKN_00693	CMJDOJPE_01384	MDINDCIA_00740	AOACJPKF_00241	OAEFECBH_01674	OEAPKFPM_00936	FEEMCFPK_01582	KNAGIBLK_00164	AJKCGPND_00459	LEAFCHFM_01462	ADCMIGFN_00984	KJAHBHFA_00714	KDOCIAEJ_01168	NLBELCHN_01082	MEPALNDD_00374	AICHPBKO_00488	KPCFGBKH_01039	CKKGLBFI_01119	OFGEIKDA_00908	CEBHAMMP_00946	EGOGMGMA_00977	OEDKLJBL_00537	PJIKHEOI_00793	EDOONBBG_00627	MAMMLDBL_00605	AFMDMMML_00622	PEAAEIBF_01933
148	Peptidoglycan D,D-transpeptidase MrdA	JJPOMEAN_01651	GDLHNIID_01523	MPPIHGPP_01473	AFPENMNB_00768	DMMEEKLL_00091	LJGNHEPI_01089	KLIEELLH_01887	CNPPMCFC_00383	JNGDAAOP_00292	PHKCACKL_00712	IKFNEICO_02230	MHHLKMJM_00175	KBMPJBAG_00914	LGJLHMCH_00345	IHAGFJKA_00661	CIFGCKGB_00770	BDANEKBP_00627	ICLOJHFC_02217	DKPHPGPK_01112	OHCLPIGC_00093	EEAEKNKN_00443	FEKMDHKN_00221	CMJDOJPE_01564	MDINDCIA_00774	AOACJPKF_00362	OAEFECBH_00469	OEAPKFPM_01494	FEEMCFPK_01313	KNAGIBLK_00022	AJKCGPND_00070	LEAFCHFM_00452	ADCMIGFN_00136	KJAHBHFA_00567	KDOCIAEJ_00371	NLBELCHN_01264	MEPALNDD_00683	AICHPBKO_00741	KPCFGBKH_00342	CKKGLBFI_00198	OFGEIKDA_00279	CEBHAMMP_01309	EGOGMGMA_01168	OEDKLJBL_00171	PJIKHEOI_00551	EDOONBBG_00172	MAMMLDBL_00033	AFMDMMML_01349	PEAAEIBF_00829
149	Threonylcarbamoyladenosine tRNA methylthiotransferase MtaB	JJPOMEAN_01649	GDLHNIID_01525	MPPIHGPP_00288	AFPENMNB_00524	DMMEEKLL_00181	LJGNHEPI_00339	KLIEELLH_01121	CNPPMCFC_00121	JNGDAAOP_00057	PHKCACKL_01763	IKFNEICO_02134	MHHLKMJM_01309	KBMPJBAG_00243	LGJLHMCH_00860	IHAGFJKA_00659	CIFGCKGB_00465	BDANEKBP_01040	ICLOJHFC_01982	DKPHPGPK_00209	OHCLPIGC_00461	EEAEKNKN_01866	FEKMDHKN_00117	CMJDOJPE_00236	MDINDCIA_00367	AOACJPKF_00818	OAEFECBH_00058	OEAPKFPM_00374	FEEMCFPK_00875	KNAGIBLK_00083	AJKCGPND_00232	LEAFCHFM_01344	ADCMIGFN_01003	KJAHBHFA_00344	KDOCIAEJ_01094	NLBELCHN_01441	MEPALNDD_01167	AICHPBKO_00179	KPCFGBKH_00377	CKKGLBFI_01002	OFGEIKDA_00125	CEBHAMMP_00575	EGOGMGMA_00536	OEDKLJBL_00519	PJIKHEOI_00822	EDOONBBG_01490	MAMMLDBL_00186	AFMDMMML_00794	PEAAEIBF_02183
150	Chemotaxis protein CheY	JJPOMEAN_01608	GDLHNIID_01567	MPPIHGPP_00836	AFPENMNB_00534	DMMEEKLL_00618	LJGNHEPI_00560	KLIEELLH_01215	CNPPMCFC_01030	JNGDAAOP_00815	PHKCACKL_01331	IKFNEICO_00479	MHHLKMJM_00308	KBMPJBAG_00848	LGJLHMCH_00095	IHAGFJKA_00518	CIFGCKGB_01291	BDANEKBP_00307	ICLOJHFC_00363	DKPHPGPK_01332	OHCLPIGC_00916	EEAEKNKN_00324	FEKMDHKN_00849	CMJDOJPE_00307	MDINDCIA_01269	AOACJPKF_00937	OAEFECBH_00804	OEAPKFPM_01125	FEEMCFPK_00823	KNAGIBLK_00124	AJKCGPND_00996	LEAFCHFM_00266	ADCMIGFN_00725	KJAHBHFA_01406	KDOCIAEJ_01304	NLBELCHN_00957	MEPALNDD_00926	AICHPBKO_01149	KPCFGBKH_00488	CKKGLBFI_00097	OFGEIKDA_01333	CEBHAMMP_01729	EGOGMGMA_00232	OEDKLJBL_00934	PJIKHEOI_00135	EDOONBBG_01393	MAMMLDBL_01181	AFMDMMML_00891	PEAAEIBF_01315
151	ATP-dependent zinc metalloprotease FtsH	JJPOMEAN_01606	GDLHNIID_01569	MPPIHGPP_00838	AFPENMNB_00536	DMMEEKLL_00620	LJGNHEPI_00562	KLIEELLH_01213	CNPPMCFC_00722	JNGDAAOP_00813	PHKCACKL_00451	IKFNEICO_00477	MHHLKMJM_00310	KBMPJBAG_00850	LGJLHMCH_00093	IHAGFJKA_00516	CIFGCKGB_01293	BDANEKBP_00309	ICLOJHFC_00361	DKPHPGPK_01334	OHCLPIGC_00914	EEAEKNKN_00294	FEKMDHKN_00851	CMJDOJPE_00305	MDINDCIA_01271	AOACJPKF_00935	OAEFECBH_00806	OEAPKFPM_01127	FEEMCFPK_00821	KNAGIBLK_00126	AJKCGPND_00994	LEAFCHFM_00264	ADCMIGFN_00727	KJAHBHFA_01408	KDOCIAEJ_01302	NLBELCHN_00959	MEPALNDD_00928	AICHPBKO_01151	KPCFGBKH_00486	CKKGLBFI_00099	OFGEIKDA_01335	CEBHAMMP_00472	EGOGMGMA_00234	OEDKLJBL_00936	PJIKHEOI_00137	EDOONBBG_01395	MAMMLDBL_00708	AFMDMMML_00889	PEAAEIBF_01364
152	Orotate phosphoribosyltransferase	JJPOMEAN_01585	GDLHNIID_01590	MPPIHGPP_01169	AFPENMNB_00254	DMMEEKLL_00474	LJGNHEPI_01196	KLIEELLH_01040	CNPPMCFC_00622	JNGDAAOP_01015	PHKCACKL_01690	IKFNEICO_01542	MHHLKMJM_01433	KBMPJBAG_01356	LGJLHMCH_00084	IHAGFJKA_01821	CIFGCKGB_00084	BDANEKBP_00386	ICLOJHFC_00938	DKPHPGPK_01343	OHCLPIGC_01325	EEAEKNKN_01276	FEKMDHKN_01457	CMJDOJPE_01560	MDINDCIA_01019	AOACJPKF_00923	OAEFECBH_00813	OEAPKFPM_01106	FEEMCFPK_01335	KNAGIBLK_00267	AJKCGPND_00732	LEAFCHFM_01063	ADCMIGFN_00952	KJAHBHFA_01259	KDOCIAEJ_00462	NLBELCHN_00744	MEPALNDD_01903	AICHPBKO_01608	KPCFGBKH_01531	CKKGLBFI_00730	OFGEIKDA_01143	CEBHAMMP_01208	EGOGMGMA_00981	OEDKLJBL_00884	PJIKHEOI_00143	EDOONBBG_00544	MAMMLDBL_01470	AFMDMMML_00883	PEAAEIBF_00411
153	Ribosome-recycling factor	JJPOMEAN_01584	GDLHNIID_01591	MPPIHGPP_01168	AFPENMNB_00253	DMMEEKLL_00475	LJGNHEPI_01197	KLIEELLH_01043	CNPPMCFC_00623	JNGDAAOP_01014	PHKCACKL_01689	IKFNEICO_01540	MHHLKMJM_01432	KBMPJBAG_01357	LGJLHMCH_00085	IHAGFJKA_01820	CIFGCKGB_00083	BDANEKBP_00387	ICLOJHFC_01331	DKPHPGPK_01342	OHCLPIGC_01326	EEAEKNKN_01275	FEKMDHKN_01458	CMJDOJPE_01263	MDINDCIA_01020	AOACJPKF_00924	OAEFECBH_00812	OEAPKFPM_01105	FEEMCFPK_00454	KNAGIBLK_01131	AJKCGPND_01467	LEAFCHFM_00673	ADCMIGFN_00951	KJAHBHFA_01258	KDOCIAEJ_00693	NLBELCHN_00743	MEPALNDD_00772	AICHPBKO_00816	KPCFGBKH_01532	CKKGLBFI_00731	OFGEIKDA_01142	CEBHAMMP_01209	EGOGMGMA_00980	OEDKLJBL_00883	PJIKHEOI_00142	EDOONBBG_00545	MAMMLDBL_01469	AFMDMMML_00884	PEAAEIBF_00548
154	Chaperone protein DnaK	JJPOMEAN_01464	GDLHNIID_01598	MPPIHGPP_00077	AFPENMNB_01410	DMMEEKLL_00522	LJGNHEPI_00473	KLIEELLH_01741	CNPPMCFC_01367	JNGDAAOP_00024	PHKCACKL_01278	IKFNEICO_01484	MHHLKMJM_00971	KBMPJBAG_01484	LGJLHMCH_00437	IHAGFJKA_01118	CIFGCKGB_00703	BDANEKBP_01163	ICLOJHFC_00212	DKPHPGPK_01024	OHCLPIGC_01518	EEAEKNKN_01164	FEKMDHKN_01319	CMJDOJPE_00370	MDINDCIA_00170	AOACJPKF_00006	OAEFECBH_00413	OEAPKFPM_00650	FEEMCFPK_00669	KNAGIBLK_00178	AJKCGPND_00181	LEAFCHFM_01329	ADCMIGFN_01024	KJAHBHFA_00894	KDOCIAEJ_00935	NLBELCHN_01312	MEPALNDD_01638	AICHPBKO_00171	KPCFGBKH_00070	CKKGLBFI_01179	OFGEIKDA_01784	CEBHAMMP_01708	EGOGMGMA_00683	OEDKLJBL_01400	PJIKHEOI_00637	EDOONBBG_00313	MAMMLDBL_00825	AFMDMMML_00715	PEAAEIBF_02392
155	Protein GrpE	JJPOMEAN_01463	GDLHNIID_01599	MPPIHGPP_00076	AFPENMNB_01411	DMMEEKLL_00523	LJGNHEPI_00472	KLIEELLH_01740	CNPPMCFC_01368	JNGDAAOP_00025	PHKCACKL_01276	IKFNEICO_01485	MHHLKMJM_00970	KBMPJBAG_01485	LGJLHMCH_00436	IHAGFJKA_01117	CIFGCKGB_00704	BDANEKBP_01162	ICLOJHFC_00210	DKPHPGPK_01025	OHCLPIGC_01517	EEAEKNKN_01163	FEKMDHKN_01318	CMJDOJPE_00371	MDINDCIA_00171	AOACJPKF_00007	OAEFECBH_00414	OEAPKFPM_00651	FEEMCFPK_00670	KNAGIBLK_00177	AJKCGPND_00180	LEAFCHFM_01328	ADCMIGFN_01023	KJAHBHFA_00893	KDOCIAEJ_00934	NLBELCHN_01313	MEPALNDD_01639	AICHPBKO_00170	KPCFGBKH_00069	CKKGLBFI_01178	OFGEIKDA_01783	CEBHAMMP_01709	EGOGMGMA_00684	OEDKLJBL_01399	PJIKHEOI_00638	EDOONBBG_00314	MAMMLDBL_00826	AFMDMMML_00714	PEAAEIBF_02393
156	hypothetical protein	JJPOMEAN_01432	GDLHNIID_01630	MPPIHGPP_00367	AFPENMNB_01109	DMMEEKLL_00736	LJGNHEPI_00650	KLIEELLH_01161	CNPPMCFC_01585	JNGDAAOP_00072	PHKCACKL_01353	IKFNEICO_00762	MHHLKMJM_00521	KBMPJBAG_00958	LGJLHMCH_00376	IHAGFJKA_01087	CIFGCKGB_01421	BDANEKBP_00318	ICLOJHFC_00367	DKPHPGPK_01084	OHCLPIGC_00475	EEAEKNKN_00946	FEKMDHKN_00599	CMJDOJPE_00666	MDINDCIA_00353	AOACJPKF_00497	OAEFECBH_00653	OEAPKFPM_00879	FEEMCFPK_00827	KNAGIBLK_01173	AJKCGPND_01000	LEAFCHFM_00270	ADCMIGFN_01219	KJAHBHFA_00328	KDOCIAEJ_01308	NLBELCHN_00593	MEPALNDD_00922	AICHPBKO_01145	KPCFGBKH_00745	CKKGLBFI_00151	OFGEIKDA_00422	CEBHAMMP_01148	EGOGMGMA_00621	OEDKLJBL_01091	PJIKHEOI_01641	EDOONBBG_00988	MAMMLDBL_01158	AFMDMMML_01158	PEAAEIBF_01428
157	Tyrosine--tRNA ligase	JJPOMEAN_01431	GDLHNIID_01631	MPPIHGPP_00366	AFPENMNB_01110	DMMEEKLL_00735	LJGNHEPI_00649	KLIEELLH_01162	CNPPMCFC_01584	JNGDAAOP_00071	PHKCACKL_01352	IKFNEICO_00761	MHHLKMJM_00520	KBMPJBAG_00957	LGJLHMCH_00377	IHAGFJKA_01086	CIFGCKGB_01422	BDANEKBP_00317	ICLOJHFC_00368	DKPHPGPK_01083	OHCLPIGC_00474	EEAEKNKN_00945	FEKMDHKN_00598	CMJDOJPE_00665	MDINDCIA_00354	AOACJPKF_00496	OAEFECBH_00654	OEAPKFPM_00880	FEEMCFPK_00828	KNAGIBLK_01174	AJKCGPND_01001	LEAFCHFM_00271	ADCMIGFN_01220	KJAHBHFA_00329	KDOCIAEJ_01309	NLBELCHN_00594	MEPALNDD_00921	AICHPBKO_01144	KPCFGBKH_00746	CKKGLBFI_00150	OFGEIKDA_00423	CEBHAMMP_01147	EGOGMGMA_00620	OEDKLJBL_01092	PJIKHEOI_01640	EDOONBBG_00989	MAMMLDBL_01159	AFMDMMML_01157	PEAAEIBF_01376
158	Lipid A export ATP-binding/permease protein MsbA	JJPOMEAN_01410	GDLHNIID_01653	MPPIHGPP_00503	AFPENMNB_00540	DMMEEKLL_00625	LJGNHEPI_00567	KLIEELLH_00546	CNPPMCFC_00645	JNGDAAOP_00809	PHKCACKL_00807	IKFNEICO_00470	MHHLKMJM_00653	KBMPJBAG_00149	LGJLHMCH_01143	IHAGFJKA_01012	CIFGCKGB_01307	BDANEKBP_01121	ICLOJHFC_02104	DKPHPGPK_00877	OHCLPIGC_00910	EEAEKNKN_01703	FEKMDHKN_01218	CMJDOJPE_00473	MDINDCIA_01275	AOACJPKF_00929	OAEFECBH_01033	OEAPKFPM_01131	FEEMCFPK_00690	KNAGIBLK_00942	AJKCGPND_00158	LEAFCHFM_01274	ADCMIGFN_01294	KJAHBHFA_01411	KDOCIAEJ_01745	NLBELCHN_00965	MEPALNDD_01393	AICHPBKO_00248	KPCFGBKH_00482	CKKGLBFI_01463	OFGEIKDA_01112	CEBHAMMP_01153	EGOGMGMA_00239	OEDKLJBL_01346	PJIKHEOI_00345	EDOONBBG_01409	MAMMLDBL_01707	AFMDMMML_00421	PEAAEIBF_01599
159	Glutamine--fructose-6-phosphate aminotransferase [isomerizing]	JJPOMEAN_01403	GDLHNIID_01660	MPPIHGPP_01380	AFPENMNB_00389	DMMEEKLL_01020	LJGNHEPI_01548	KLIEELLH_01905	CNPPMCFC_01273	JNGDAAOP_01056	PHKCACKL_00545	IKFNEICO_00231	MHHLKMJM_00464	KBMPJBAG_00902	LGJLHMCH_00537	IHAGFJKA_01013	CIFGCKGB_00944	BDANEKBP_00174	ICLOJHFC_01949	DKPHPGPK_00452	OHCLPIGC_00156	EEAEKNKN_01105	FEKMDHKN_00930	CMJDOJPE_00008	MDINDCIA_01157	AOACJPKF_00009	OAEFECBH_01485	OEAPKFPM_00322	FEEMCFPK_00852	KNAGIBLK_00030	AJKCGPND_00285	LEAFCHFM_00254	ADCMIGFN_00733	KJAHBHFA_00453	KDOCIAEJ_01067	NLBELCHN_00749	MEPALNDD_01194	AICHPBKO_01159	KPCFGBKH_00125	CKKGLBFI_00180	OFGEIKDA_01388	CEBHAMMP_01787	EGOGMGMA_01461	OEDKLJBL_00943	PJIKHEOI_01348	EDOONBBG_01642	MAMMLDBL_00651	AFMDMMML_01260	PEAAEIBF_00198
160	Queuine tRNA-ribosyltransferase	JJPOMEAN_01402	GDLHNIID_01661	MPPIHGPP_00284	AFPENMNB_01118	DMMEEKLL_00177	LJGNHEPI_00343	KLIEELLH_01602	CNPPMCFC_00420	JNGDAAOP_00062	PHKCACKL_01638	IKFNEICO_00749	MHHLKMJM_01313	KBMPJBAG_01603	LGJLHMCH_00363	IHAGFJKA_01471	CIFGCKGB_00469	BDANEKBP_01036	ICLOJHFC_00377	DKPHPGPK_01094	OHCLPIGC_00466	EEAEKNKN_00070	FEKMDHKN_00121	CMJDOJPE_00232	MDINDCIA_00362	AOACJPKF_00604	OAEFECBH_01295	OEAPKFPM_00888	FEEMCFPK_00839	KNAGIBLK_00079	AJKCGPND_00301	LEAFCHFM_00178	ADCMIGFN_01008	KJAHBHFA_00338	KDOCIAEJ_01319	NLBELCHN_00348	MEPALNDD_00912	AICHPBKO_00131	KPCFGBKH_00754	CKKGLBFI_00898	OFGEIKDA_00540	CEBHAMMP_01516	EGOGMGMA_00532	OEDKLJBL_00515	PJIKHEOI_00569	EDOONBBG_01494	MAMMLDBL_00778	AFMDMMML_01718	PEAAEIBF_00886
161	Aminodeoxyfutalosine nucleosidase	JJPOMEAN_01385	GDLHNIID_01678	MPPIHGPP_00038	AFPENMNB_00699	DMMEEKLL_01326	LJGNHEPI_00003	KLIEELLH_01547	CNPPMCFC_00311	JNGDAAOP_00154	PHKCACKL_02019	IKFNEICO_00142	MHHLKMJM_00528	KBMPJBAG_01171	LGJLHMCH_00307	IHAGFJKA_00574	CIFGCKGB_00722	BDANEKBP_00072	ICLOJHFC_02120	DKPHPGPK_01163	OHCLPIGC_00604	EEAEKNKN_01793	FEKMDHKN_00659	CMJDOJPE_01571	MDINDCIA_00524	AOACJPKF_01504	OAEFECBH_00753	OEAPKFPM_00006	FEEMCFPK_01265	KNAGIBLK_00133	AJKCGPND_00751	LEAFCHFM_00422	ADCMIGFN_01206	KJAHBHFA_00414	KDOCIAEJ_02070	NLBELCHN_00489	MEPALNDD_01409	AICHPBKO_00686	KPCFGBKH_00998	CKKGLBFI_00840	OFGEIKDA_00749	CEBHAMMP_01454	EGOGMGMA_01446	OEDKLJBL_01077	PJIKHEOI_00728	EDOONBBG_00291	MAMMLDBL_01763	AFMDMMML_00935	PEAAEIBF_00259
162	Oxygen-independent coproporphyrinogen III oxidase	JJPOMEAN_01719	GDLHNIID_01697	MPPIHGPP_00544	AFPENMNB_00066	DMMEEKLL_00822	LJGNHEPI_00713	KLIEELLH_00958	CNPPMCFC_01175	JNGDAAOP_01448	PHKCACKL_00294	IKFNEICO_00675	MHHLKMJM_01193	KBMPJBAG_00065	LGJLHMCH_01009	IHAGFJKA_01497	CIFGCKGB_01071	BDANEKBP_00369	ICLOJHFC_00151	DKPHPGPK_00063	OHCLPIGC_00758	EEAEKNKN_01044	FEKMDHKN_00286	CMJDOJPE_00082	MDINDCIA_00873	AOACJPKF_00424	OAEFECBH_01730	OEAPKFPM_00228	FEEMCFPK_00976	KNAGIBLK_00211	AJKCGPND_00823	LEAFCHFM_01895	ADCMIGFN_01094	KJAHBHFA_00843	KDOCIAEJ_01733	NLBELCHN_00798	MEPALNDD_01921	AICHPBKO_01734	KPCFGBKH_00727	CKKGLBFI_01596	OFGEIKDA_00759	CEBHAMMP_00799	EGOGMGMA_01013	OEDKLJBL_00715	PJIKHEOI_00313	EDOONBBG_00879	MAMMLDBL_01283	AFMDMMML_00745	PEAAEIBF_01629
163	Adenylosuccinate lyase	JJPOMEAN_01695	GDLHNIID_01719	MPPIHGPP_00975	AFPENMNB_00753	DMMEEKLL_00613	LJGNHEPI_01343	KLIEELLH_01382	CNPPMCFC_01427	JNGDAAOP_00307	PHKCACKL_01168	IKFNEICO_01611	MHHLKMJM_00646	KBMPJBAG_00836	LGJLHMCH_01514	IHAGFJKA_00553	CIFGCKGB_01629	BDANEKBP_01305	ICLOJHFC_00477	DKPHPGPK_01534	OHCLPIGC_00078	EEAEKNKN_00969	FEKMDHKN_01211	CMJDOJPE_00686	MDINDCIA_00789	AOACJPKF_01650	OAEFECBH_00773	OEAPKFPM_01515	FEEMCFPK_01333	KNAGIBLK_00278	AJKCGPND_00979	LEAFCHFM_00228	ADCMIGFN_01336	KJAHBHFA_00940	KDOCIAEJ_00819	NLBELCHN_01692	MEPALNDD_01320	AICHPBKO_00094	KPCFGBKH_01067	CKKGLBFI_01406	OFGEIKDA_01003	CEBHAMMP_00713	EGOGMGMA_01272	OEDKLJBL_01371	PJIKHEOI_01171	EDOONBBG_01302	MAMMLDBL_02234	AFMDMMML_00912	PEAAEIBF_02219
164	hypothetical protein	JJPOMEAN_01689	GDLHNIID_01725	MPPIHGPP_00789	AFPENMNB_01510	DMMEEKLL_00297	LJGNHEPI_00530	KLIEELLH_00754	CNPPMCFC_00297	JNGDAAOP_01272	PHKCACKL_01254	IKFNEICO_01408	MHHLKMJM_00584	KBMPJBAG_00437	LGJLHMCH_00984	IHAGFJKA_01059	CIFGCKGB_01241	BDANEKBP_00290	ICLOJHFC_00701	DKPHPGPK_00088	OHCLPIGC_00730	EEAEKNKN_00761	FEKMDHKN_00512	CMJDOJPE_01534	MDINDCIA_00901	AOACJPKF_00027	OAEFECBH_01128	OEAPKFPM_00244	FEEMCFPK_01611	KNAGIBLK_01338	AJKCGPND_00477	LEAFCHFM_00933	ADCMIGFN_00413	KJAHBHFA_00935	KDOCIAEJ_00534	NLBELCHN_01868	MEPALNDD_01734	AICHPBKO_01530	KPCFGBKH_00002	CKKGLBFI_00705	OFGEIKDA_01291	CEBHAMMP_01447	EGOGMGMA_00932	OEDKLJBL_01182	PJIKHEOI_01711	EDOONBBG_01350	MAMMLDBL_01360	AFMDMMML_01782	PEAAEIBF_01706
165	Curved DNA-binding protein	JJPOMEAN_01688	GDLHNIID_01726	MPPIHGPP_00788	AFPENMNB_01509	DMMEEKLL_00298	LJGNHEPI_00531	KLIEELLH_00752	CNPPMCFC_00296	JNGDAAOP_01273	PHKCACKL_01253	IKFNEICO_01407	MHHLKMJM_00585	KBMPJBAG_00436	LGJLHMCH_00985	IHAGFJKA_01060	CIFGCKGB_01240	BDANEKBP_00291	ICLOJHFC_00702	DKPHPGPK_00087	OHCLPIGC_00731	EEAEKNKN_00762	FEKMDHKN_00511	CMJDOJPE_01533	MDINDCIA_00900	AOACJPKF_00028	OAEFECBH_01127	OEAPKFPM_00243	FEEMCFPK_01612	KNAGIBLK_01339	AJKCGPND_00476	LEAFCHFM_00932	ADCMIGFN_00414	KJAHBHFA_00937	KDOCIAEJ_00533	NLBELCHN_01867	MEPALNDD_01735	AICHPBKO_01529	KPCFGBKH_00001	CKKGLBFI_00704	OFGEIKDA_01290	CEBHAMMP_01446	EGOGMGMA_00933	OEDKLJBL_01183	PJIKHEOI_01712	EDOONBBG_01349	MAMMLDBL_01359	AFMDMMML_01781	PEAAEIBF_01681
166	Glutamate--tRNA ligase 1	JJPOMEAN_01743	GDLHNIID_01752	MPPIHGPP_00754	AFPENMNB_01186	DMMEEKLL_00017	LJGNHEPI_00764	KLIEELLH_01154	CNPPMCFC_01289	JNGDAAOP_01035	PHKCACKL_00505	IKFNEICO_01376	MHHLKMJM_01086	KBMPJBAG_01582	LGJLHMCH_00182	IHAGFJKA_00228	CIFGCKGB_01216	BDANEKBP_00014	ICLOJHFC_00197	DKPHPGPK_01260	OHCLPIGC_01206	EEAEKNKN_00175	FEKMDHKN_00594	CMJDOJPE_00457	MDINDCIA_01550	AOACJPKF_01539	OAEFECBH_00769	OEAPKFPM_00577	FEEMCFPK_00925	KNAGIBLK_00913	AJKCGPND_00762	LEAFCHFM_00320	ADCMIGFN_00580	KJAHBHFA_00155	KDOCIAEJ_00921	NLBELCHN_00453	MEPALNDD_01652	AICHPBKO_01100	KPCFGBKH_00494	CKKGLBFI_00278	OFGEIKDA_01713	CEBHAMMP_01109	EGOGMGMA_00224	OEDKLJBL_00801	PJIKHEOI_00224	EDOONBBG_01319	MAMMLDBL_00887	AFMDMMML_00910	PEAAEIBF_00511
167	ATP synthase subunit c	JJPOMEAN_01749	GDLHNIID_01758	MPPIHGPP_01515	AFPENMNB_00904	DMMEEKLL_00445	LJGNHEPI_00443	KLIEELLH_01444	CNPPMCFC_00030	JNGDAAOP_00977	PHKCACKL_02022	IKFNEICO_00789	MHHLKMJM_01448	KBMPJBAG_00495	LGJLHMCH_00102	IHAGFJKA_00234	CIFGCKGB_00609	BDANEKBP_00500	ICLOJHFC_00345	DKPHPGPK_01326	OHCLPIGC_00538	EEAEKNKN_01503	FEKMDHKN_00104	CMJDOJPE_00618	MDINDCIA_00293	AOACJPKF_00059	OAEFECBH_00762	OEAPKFPM_01154	FEEMCFPK_00601	KNAGIBLK_00973	AJKCGPND_00868	LEAFCHFM_00752	ADCMIGFN_00927	KJAHBHFA_00089	KDOCIAEJ_01285	NLBELCHN_01710	MEPALNDD_00943	AICHPBKO_01325	KPCFGBKH_00792	CKKGLBFI_00427	OFGEIKDA_00225	CEBHAMMP_01843	EGOGMGMA_00776	OEDKLJBL_00661	PJIKHEOI_00155	EDOONBBG_00591	MAMMLDBL_01760	AFMDMMML_00903	PEAAEIBF_00399
168	hypothetical protein	JJPOMEAN_01757	GDLHNIID_01766	MPPIHGPP_01121	AFPENMNB_00372	DMMEEKLL_00281	LJGNHEPI_01206	KLIEELLH_00097	CNPPMCFC_01340	JNGDAAOP_01490	PHKCACKL_01537	IKFNEICO_02207	MHHLKMJM_00142	KBMPJBAG_00403	LGJLHMCH_00127	IHAGFJKA_00242	CIFGCKGB_00867	BDANEKBP_01178	ICLOJHFC_01248	DKPHPGPK_01306	OHCLPIGC_01036	EEAEKNKN_00468	FEKMDHKN_00146	CMJDOJPE_01504	MDINDCIA_01361	AOACJPKF_00348	OAEFECBH_01537	OEAPKFPM_00305	FEEMCFPK_01587	KNAGIBLK_01261	AJKCGPND_01730	LEAFCHFM_01457	ADCMIGFN_00169	KJAHBHFA_01482	KDOCIAEJ_01173	NLBELCHN_00471	MEPALNDD_00369	AICHPBKO_00483	KPCFGBKH_00883	CKKGLBFI_00502	OFGEIKDA_01611	CEBHAMMP_01493	EGOGMGMA_00957	OEDKLJBL_00136	PJIKHEOI_00177	EDOONBBG_01560	MAMMLDBL_00028	AFMDMMML_01219	PEAAEIBF_01548
169	Peptide methionine sulfoxide reductase MsrB	JJPOMEAN_01372	GDLHNIID_01843	MPPIHGPP_01355	AFPENMNB_00789	DMMEEKLL_00560	LJGNHEPI_00593	KLIEELLH_00714	CNPPMCFC_00727	JNGDAAOP_00491	PHKCACKL_00562	IKFNEICO_01220	MHHLKMJM_00605	KBMPJBAG_00568	LGJLHMCH_01162	IHAGFJKA_00576	CIFGCKGB_00134	BDANEKBP_01317	ICLOJHFC_00924	DKPHPGPK_00857	OHCLPIGC_00348	EEAEKNKN_01808	FEKMDHKN_00714	CMJDOJPE_01125	MDINDCIA_00617	AOACJPKF_01281	OAEFECBH_01000	OEAPKFPM_01588	FEEMCFPK_01396	KNAGIBLK_01373	AJKCGPND_01511	LEAFCHFM_00862	ADCMIGFN_00816	KJAHBHFA_00152	KDOCIAEJ_00482	NLBELCHN_01766	MEPALNDD_01891	AICHPBKO_00950	KPCFGBKH_00330	CKKGLBFI_00671	OFGEIKDA_00616	CEBHAMMP_01077	EGOGMGMA_00585	OEDKLJBL_00555	PJIKHEOI_00365	EDOONBBG_01598	MAMMLDBL_00676	AFMDMMML_00453	PEAAEIBF_00002
170	Riboflavin biosynthesis protein RibBA	JJPOMEAN_01373	GDLHNIID_01844	MPPIHGPP_00609	AFPENMNB_00327	DMMEEKLL_00628	LJGNHEPI_00570	KLIEELLH_01720	CNPPMCFC_00633	JNGDAAOP_00153	PHKCACKL_00819	IKFNEICO_02178	MHHLKMJM_00630	KBMPJBAG_00235	LGJLHMCH_01434	IHAGFJKA_00641	CIFGCKGB_01157	BDANEKBP_01164	ICLOJHFC_00653	DKPHPGPK_00390	OHCLPIGC_00605	EEAEKNKN_00115	FEKMDHKN_00788	CMJDOJPE_00796	MDINDCIA_00523	AOACJPKF_01364	OAEFECBH_00575	OEAPKFPM_01466	FEEMCFPK_00208	KNAGIBLK_00713	AJKCGPND_01361	LEAFCHFM_01492	ADCMIGFN_01316	KJAHBHFA_00415	KDOCIAEJ_01498	NLBELCHN_01241	MEPALNDD_00437	AICHPBKO_00518	KPCFGBKH_01311	CKKGLBFI_01502	OFGEIKDA_00104	CEBHAMMP_01128	EGOGMGMA_01224	OEDKLJBL_00064	PJIKHEOI_01328	EDOONBBG_01018	MAMMLDBL_01485	AFMDMMML_01477	PEAAEIBF_01209
171	4-hydroxybenzoate polyprenyltransferase, mitochondrial	JJPOMEAN_01884	GDLHNIID_01876	MPPIHGPP_01200	AFPENMNB_01252	DMMEEKLL_00641	LJGNHEPI_00598	KLIEELLH_01076	CNPPMCFC_00295	JNGDAAOP_00386	PHKCACKL_01102	IKFNEICO_01366	MHHLKMJM_00832	KBMPJBAG_00710	LGJLHMCH_01536	IHAGFJKA_01558	CIFGCKGB_00857	BDANEKBP_00761	ICLOJHFC_01116	DKPHPGPK_01559	OHCLPIGC_01029	EEAEKNKN_01451	FEKMDHKN_01477	CMJDOJPE_01075	MDINDCIA_01354	AOACJPKF_01251	OAEFECBH_00888	OEAPKFPM_00914	FEEMCFPK_01638	KNAGIBLK_00831	AJKCGPND_00669	LEAFCHFM_00902	ADCMIGFN_01070	KJAHBHFA_01474	KDOCIAEJ_00054	NLBELCHN_01377	MEPALNDD_00132	AICHPBKO_01665	KPCFGBKH_00500	CKKGLBFI_00760	OFGEIKDA_00846	CEBHAMMP_01445	EGOGMGMA_01250	OEDKLJBL_00316	PJIKHEOI_01625	EDOONBBG_01568	MAMMLDBL_00151	AFMDMMML_01627	PEAAEIBF_01379
172	30S ribosomal protein S15	JJPOMEAN_01863	GDLHNIID_01890	MPPIHGPP_00805	AFPENMNB_00690	DMMEEKLL_00658	LJGNHEPI_01362	KLIEELLH_01196	CNPPMCFC_00395	JNGDAAOP_01241	PHKCACKL_00287	IKFNEICO_00192	MHHLKMJM_00893	KBMPJBAG_00584	LGJLHMCH_00194	IHAGFJKA_00314	CIFGCKGB_01256	BDANEKBP_00458	ICLOJHFC_00408	DKPHPGPK_01247	OHCLPIGC_01497	EEAEKNKN_01006	FEKMDHKN_00789	CMJDOJPE_01211	MDINDCIA_00963	AOACJPKF_00402	OAEFECBH_00830	OEAPKFPM_01290	FEEMCFPK_00553	KNAGIBLK_01515	AJKCGPND_00975	LEAFCHFM_01363	ADCMIGFN_00361	KJAHBHFA_00269	KDOCIAEJ_01036	NLBELCHN_01006	MEPALNDD_00886	AICHPBKO_01071	KPCFGBKH_00771	CKKGLBFI_00116	OFGEIKDA_01305	CEBHAMMP_01297	EGOGMGMA_00552	OEDKLJBL_00061	PJIKHEOI_00238	EDOONBBG_01365	MAMMLDBL_01289	AFMDMMML_00858	PEAAEIBF_01320
173	Uridylate kinase	JJPOMEAN_01933	GDLHNIID_01912	MPPIHGPP_00363	AFPENMNB_01113	DMMEEKLL_00732	LJGNHEPI_00646	KLIEELLH_01165	CNPPMCFC_00055	JNGDAAOP_00068	PHKCACKL_01634	IKFNEICO_00757	MHHLKMJM_00517	KBMPJBAG_00954	LGJLHMCH_00380	IHAGFJKA_00459	CIFGCKGB_01425	BDANEKBP_00314	ICLOJHFC_00371	DKPHPGPK_01080	OHCLPIGC_00471	EEAEKNKN_00376	FEKMDHKN_00595	CMJDOJPE_00537	MDINDCIA_00357	AOACJPKF_00264	OAEFECBH_00657	OEAPKFPM_00883	FEEMCFPK_00831	KNAGIBLK_01444	AJKCGPND_01004	LEAFCHFM_00274	ADCMIGFN_01223	KJAHBHFA_00332	KDOCIAEJ_01312	NLBELCHN_01780	MEPALNDD_00918	AICHPBKO_01141	KPCFGBKH_00749	CKKGLBFI_00147	OFGEIKDA_00426	CEBHAMMP_00678	EGOGMGMA_00617	OEDKLJBL_01095	PJIKHEOI_01637	EDOONBBG_00992	MAMMLDBL_00774	AFMDMMML_01154	PEAAEIBF_00671
[truncated: 9 more columns]
